# Supplementary material for: NSD1 gene evolves under episodic selection within primates and mutations of specific exons in humans cause Sotos syndrome
Source: BMC Genomics. 2022 Dec 22;23:849. doi: 10.1186/s12864-022-09071-w (PMC9783842; doi:10.1186/s12864-022-09071-w)
Supplement: Supplementary file 2 — Additional file 2: Supplementary Table 1. Scientific paper, localization in the exon and type of variation. Supplementary Table 2. Percentage of similarity between nucleotide sequences of chimpanzee, gorilla, orangutan, and macaque and human. Supplementary Table 3. The Ka, Ks and (1 − Ka/Ks) 100 of NSD1 within five primate species. Supplementary Table 4. Sites yielded a statistically significant for episodic positive/diversifying selection. Supplementary Table 5. Total branches tested for diversifying selection. Supplementary Table 6. Alignment of nonsense and missense variants of human and primates. Supplementary Table 7. The Genome Aggregation Database frequency of variants by population. [file 12864_2022_9071_MOESM2_ESM.xlsx]

## Sheet: Sup Table summarySupplementary 
Supplementary table
Supplementary table 1. Scientific paper, localization in the exon and type of variation.
Supplementary table 2. Percentage of similarity between nucleotide sequences of chimpanzee,
gorilla, orangutan, and macaque and human
Supplementary Table 3. The Ka, Ks and (1 − Ka/Ks) 100 of NSD1 within five primate species
Supplementary Table 4. Sites yielded a statistically significant for episodic positive/diversifying
selection
Supplementary Table 5. Total branches tested for diversifying selection.
Supplementary Table 6. Alignment of nonsense and missense variants of human and primates
Supplementary Table 7. The Genome Aggregation Database frequency of variants by population

## Sheet: Sup Table 1
Article name	Journal	Year	Variant	Exon	Familiar/denovo	Aminoacid
Deletion/Frameshift
Familial Sotos syndrome is caused by a novel 1 bp deletion of the NSD1 gene	Journal of medical genetics	2002	896delC	2	de novo	N/A
NSD1 Mutations are the Major cause of sotos syndrome and occur in some cases of weaver syndrome but are rare in other overgrowth phenotypes	American Journal of human genetics	2002	1171delC	4	de novo	Q391
Genotype-phenotype Associations in Sotos Syndrome: An analysis of 266 individuals w/NSD1 Aberrations	American Journal of human genetics	2005	1171delC	4	de novo	N/A
Genotype-phenotype Associations in Sotos Syndrome: An analysis of 266 individuals w/NSD1 Aberrations	American Journal of human genetics	2005	1697delG	5	de novo	N/A
Genotype-phenotype Associations in Sotos Syndrome: An analysis of 266 individuals w/NSD1 Aberrations	American Journal of human genetics	2005	1727delA	5	de novo	N/A
Genotype-phenotype Associations in Sotos Syndrome: An analysis of 266 individuals w/NSD1 Aberrations	American Journal of human genetics	2005	1727delA	5	de novo	N/A
NSD1 Mutations are the Major cause of sotos syndrome and occur in some cases of weaver syndrome but are rare in other overgrowth phenotypes	American Journal of human genetics	2002	1727delA	5	de novo	N576
Genotype-phenotype Associations in Sotos Syndrome: An analysis of 266 individuals w/NSD1 Aberrations	American Journal of human genetics	2005	1984delT	5	de novo	N/A
Genotype-phenotype Associations in Sotos Syndrome: An analysis of 266 individuals w/NSD1 Aberrations	American Journal of human genetics	2005	2362delG	5	de novo	N/A
Genotype-phenotype Associations in Sotos Syndrome: An analysis of 266 individuals w/NSD1 Aberrations	American Journal of human genetics	2005	2379delA	5	de novo	N/A
Genotype-phenotype Associations in Sotos Syndrome: An analysis of 266 individuals w/NSD1 Aberrations	American Journal of human genetics	2005	2386-9delGAAA	5	de novo	N/A
Genotype-phenotype Associations in Sotos Syndrome: An analysis of 266 individuals w/NSD1 Aberrations	American Journal of human genetics	2005	2386-9delGAAA	5	de novo	N/A
Genotype-phenotype Associations in Sotos Syndrome: An analysis of 266 individuals w/NSD1 Aberrations	American Journal of human genetics	2005	2386-9delGAAA	5	de novo	N/A
Genotype-phenotype Associations in Sotos Syndrome: An analysis of 266 individuals w/NSD1 Aberrations	American Journal of human genetics	2005	2399delT	5	de novo	N/A
Genotype-phenotype Associations in Sotos Syndrome: An analysis of 266 individuals w/NSD1 Aberrations	American Journal of human genetics	2005	2407delC	5	de novo	N/A
Genotype-phenotype Associations in Sotos Syndrome: An analysis of 266 individuals w/NSD1 Aberrations	American Journal of human genetics	2005	2493delG	5	de novo	N/A
Genotype-phenotype Associations in Sotos Syndrome: An analysis of 266 individuals w/NSD1 Aberrations	American Journal of human genetics	2005	2493delG	5	de novo	N/A
Genotype-phenotype Associations in Sotos Syndrome: An analysis of 266 individuals w/NSD1 Aberrations	American Journal of human genetics	2005	2576-7delAT	5	de novo	N/A
NSD1 Mutations are the Major cause of sotos syndrome and occur in some cases of weaver syndrome but are rare in other overgrowth phenotypes	American Journal of human genetics	2002	2576delAT	5	de novo	H859
NSD1 Mutations are the Major cause of sotos syndrome and occur in some cases of weaver syndrome but are rare in other overgrowth phenotypes	American Journal of human genetics	2002	2576delAT	5	de novo	H859
Genotype-phenotype Associations in Sotos Syndrome: An analysis of 266 individuals w/NSD1 Aberrations	American Journal of human genetics	2005	2760-3delTAAG	5	de novo	N/A
Genotype-phenotype Associations in Sotos Syndrome: An analysis of 266 individuals w/NSD1 Aberrations	American Journal of human genetics	2005	3062delG	5	de novo	N/A
Genotype-phenotype Associations in Sotos Syndrome: An analysis of 266 individuals w/NSD1 Aberrations	American Journal of human genetics	2005	3141delC	5	de novo	N/A
Genotype-phenotype Associations in Sotos Syndrome: An analysis of 266 individuals w/NSD1 Aberrations	American Journal of human genetics	2005	3160delA	5	de novo	N/A
Genotype-phenotype Associations in Sotos Syndrome: An analysis of 266 individuals w/NSD1 Aberrations	American Journal of human genetics	2005	3196delC	5	de novo	N/A
Genotype-phenotype Associations in Sotos Syndrome: An analysis of 266 individuals w/NSD1 Aberrations	American Journal of human genetics	2005	3355delC	5	de novo	N/A
Genotype-phenotype Associations in Sotos Syndrome: An analysis of 266 individuals w/NSD1 Aberrations	American Journal of human genetics	2005	3383-4delCT	5	de novo	N/A
NSD1 Mutations are the Major cause of sotos syndrome and occur in some cases of weaver syndrome but are rare in other overgrowth phenotypes	American Journal of human genetics	2002	3383delCT	5	de novo	S1128
Genotype-phenotype Associations in Sotos Syndrome: An analysis of 266 individuals w/NSD1 Aberrations	American Journal of human genetics	2005	3464-5delTG	5	de novo	N/A
Genotype-phenotype Associations in Sotos Syndrome: An analysis of 266 individuals w/NSD1 Aberrations	American Journal of human genetics	2005	3536delA	5	de novo	N/A
Genotype-phenotype Associations in Sotos Syndrome: An analysis of 266 individuals w/NSD1 Aberrations	American Journal of human genetics	2005	3541-44delGAAA	5	de novo	N/A
Genotype-phenotype Associations in Sotos Syndrome: An analysis of 266 individuals w/NSD1 Aberrations	American Journal of human genetics	2005	3705-8delTTGT	5	de novo	N/A
Genotype-phenotype Associations in Sotos Syndrome: An analysis of 266 individuals w/NSD1 Aberrations	American Journal of human genetics	2005	3834-7delCAAG	6	de novo	N/A
Genotype-phenotype Associations in Sotos Syndrome: An analysis of 266 individuals w/NSD1 Aberrations	American Journal of human genetics	2005	3841delC	6	de novo	N/A
Genotype-phenotype Associations in Sotos Syndrome: An analysis of 266 individuals w/NSD1 Aberrations	American Journal of human genetics	2005	3882delT	7	familiar	N/A
Genotype-phenotype Associations in Sotos Syndrome: An analysis of 266 individuals w/NSD1 Aberrations	American Journal of human genetics	2005	3882delT	7	familiar	N/A
Genotype-phenotype Associations in Sotos Syndrome: An analysis of 266 individuals w/NSD1 Aberrations	American Journal of human genetics	2005	4370-71delTT	9	de novo	N/A
Genotype-phenotype Associations in Sotos Syndrome: An analysis of 266 individuals w/NSD1 Aberrations	American Journal of human genetics	2005	4576delC	11	de novo	N/A
Genotype-phenotype Associations in Sotos Syndrome: An analysis of 266 individuals w/NSD1 Aberrations	American Journal of human genetics	2005	4707-16delGTGCCTTGGA	12	de novo	N/A
Genotype-phenotype Associations in Sotos Syndrome: An analysis of 266 individuals w/NSD1 Aberrations	American Journal of human genetics	2005	4731-2delAA	12	de novo	N/A
Genotype-phenotype Associations in Sotos Syndrome: An analysis of 266 individuals w/NSD1 Aberrations	American Journal of human genetics	2005	4806-12delTGTTAAA	13	de novo	N/A
Genotype-phenotype Associations in Sotos Syndrome: An analysis of 266 individuals w/NSD1 Aberrations	American Journal of human genetics	2005	4883delT	13	de novo	N/A
NSD1 Mutations are the Major cause of sotos syndrome and occur in some cases of weaver syndrome but are rare in other overgrowth phenotypes	American Journal of human genetics	2002	4883delT	13	de novo	M1628
Genotype-phenotype Associations in Sotos Syndrome: An analysis of 266 individuals w/NSD1 Aberrations	American Journal of human genetics	2005	4895delG	13	de novo	N/A
Clinical and Molecular Heterogeneity Brazilian patients with sotos syndrome	Karger	2005	5279del TCTG	15	de novo	V1760
Genotype-phenotype Associations in Sotos Syndrome: An analysis of 266 individuals w/NSD1 Aberrations	American Journal of human genetics	2005	5279-82delTCTG	15	de novo	N/A
Genotype-phenotype Associations in Sotos Syndrome: An analysis of 266 individuals w/NSD1 Aberrations	American Journal of human genetics	2005	5279-82delTCTG	15	de novo	N/A
Genotype-phenotype Associations in Sotos Syndrome: An analysis of 266 individuals w/NSD1 Aberrations	American Journal of human genetics	2005	5279-82delTCTG	15	de novo	N/A
Genotype-phenotype Associations in Sotos Syndrome: An analysis of 266 individuals w/NSD1 Aberrations	American Journal of human genetics	2005	5349delC	16	de novo	N/A
Genotype-phenotype Associations in Sotos Syndrome: An analysis of 266 individuals w/NSD1 Aberrations	American Journal of human genetics	2005	5615delAT	17	de novo	N/A
Genotype-phenotype Associations in Sotos Syndrome: An analysis of 266 individuals w/NSD1 Aberrations	American Journal of human genetics	2005	5644delG	18	de novo	N/A
Genotype-phenotype Associations in Sotos Syndrome: An analysis of 266 individuals w/NSD1 Aberrations	American Journal of human genetics	2005	5826delA	18	de novo	N/A
Genotype-phenotype Associations in Sotos Syndrome: An analysis of 266 individuals w/NSD1 Aberrations	American Journal of human genetics	2005	6001delC	19	de novo	N/A
NSD1 Mutations are the Major cause of sotos syndrome and occur in some cases of weaver syndrome but are rare in other overgrowth phenotypes	American Journal of human genetics	2002	6001delC	19	de novo	L2001
Genotype-phenotype Associations in Sotos Syndrome: An analysis of 266 individuals w/NSD1 Aberrations	American Journal of human genetics	2005	6024delT	20	de novo	N/A
Genotype-phenotype Associations in Sotos Syndrome: An analysis of 266 individuals w/NSD1 Aberrations	American Journal of human genetics	2005	6081-2delTG	20	de novo	N/A
Genotype-phenotype Associations in Sotos Syndrome: An analysis of 266 individuals w/NSD1 Aberrations	American Journal of human genetics	2005	6205-6delGT	21	de novo	N/A
Genotype-phenotype Associations in Sotos Syndrome: An analysis of 266 individuals w/NSD1 Aberrations	American Journal of human genetics	2005	6291delG	22	familiar	N/A
Genotype-phenotype Associations in Sotos Syndrome: An analysis of 266 individuals w/NSD1 Aberrations	American Journal of human genetics	2005	6291delG	22	familiar	N/A
Genotype-phenotype Associations in Sotos Syndrome: An analysis of 266 individuals w/NSD1 Aberrations	American Journal of human genetics	2005	6291-4delGAAA	22	de novo	N/A
Genotype-phenotype Associations in Sotos Syndrome: An analysis of 266 individuals w/NSD1 Aberrations	American Journal of human genetics	2005	6302delA	22	de novo	N/A
NSD1 Mutations are the Major cause of sotos syndrome and occur in some cases of weaver syndrome but are rare in other overgrowth phenotypes	American Journal of human genetics	2002	6302delA	22	de novo	K2101
Genotype-phenotype Associations in Sotos Syndrome: An analysis of 266 individuals w/NSD1 Aberrations	American Journal of human genetics	2005	6311-2delAG	22	de novo	N/A
Genotype-phenotype Associations in Sotos Syndrome: An analysis of 266 individuals w/NSD1 Aberrations	American Journal of human genetics	2005	6596delG	23	de novo	N/A
Genotype-phenotype Associations in Sotos Syndrome: An analysis of 266 individuals w/NSD1 Aberrations	American Journal of human genetics	2005	6596delG	23	de novo	N/A
Genotype-phenotype Associations in Sotos Syndrome: An analysis of 266 individuals w/NSD1 Aberrations	American Journal of human genetics	2005	7514delA	23	de novo	N/A
Genotype-phenotype Associations in Sotos Syndrome: An analysis of 266 individuals w/NSD1 Aberrations	American Journal of human genetics	2005	7968-71delGACA	23	de novo	N/A
Insertion/Frameshift
Genotype-phenotype Associations in Sotos Syndrome: An analysis of 266 individuals w/NSD1 Aberrations	American Journal of human genetics	2005	1306-7insTG	5	de novo	N/A
Genotype-phenotype Associations in Sotos Syndrome: An analysis of 266 individuals w/NSD1 Aberrations	American Journal of human genetics	2005	1363-4insA	5	de novo	N/A
Genotype-phenotype Associations in Sotos Syndrome: An analysis of 266 individuals w/NSD1 Aberrations	American Journal of human genetics	2005	1648-9insGG	5	de novo	N/A
Genotype-phenotype Associations in Sotos Syndrome: An analysis of 266 individuals w/NSD1 Aberrations	American Journal of human genetics	2005	1727-8insA	5	de novo	N/A
Genotype-phenotype Associations in Sotos Syndrome: An analysis of 266 individuals w/NSD1 Aberrations	American Journal of human genetics	2005	1730-1insAC	5	de novo	N/A
Genotype-phenotype Associations in Sotos Syndrome: An analysis of 266 individuals w/NSD1 Aberrations	American Journal of human genetics	2005	2437-8insTTGA	5	de novo	N/A
Genotype-phenotype Associations in Sotos Syndrome: An analysis of 266 individuals w/NSD1 Aberrations	American Journal of human genetics	2005	2807-8insA	5	de novo	N/A
NSD1 Mutations are the Major cause of sotos syndrome and occur in some cases of weaver syndrome but are rare in other overgrowth phenotypes	American Journal of human genetics	2002	2807-8insA	5	de novo	Y936
Genotype-phenotype Associations in Sotos Syndrome: An analysis of 266 individuals w/NSD1 Aberrations	American Journal of human genetics	2005	3316-7insT	5	de novo	N/A
Genotype-phenotype Associations in Sotos Syndrome: An analysis of 266 individuals w/NSD1 Aberrations	American Journal of human genetics	2005	3549-50insT	5	de novo	N/A
Genotype-phenotype Associations in Sotos Syndrome: An analysis of 266 individuals w/NSD1 Aberrations	American Journal of human genetics	2005	3549-50insT	5	de novo	N/A
NSD1 Mutations are the Major cause of sotos syndrome and occur in some cases of weaver syndrome but are rare in other overgrowth phenotypes	American Journal of human genetics	2002	3549-50insT	5	de novo	E1184
NSD1 Mutations are the Major cause of sotos syndrome and occur in some cases of weaver syndrome but are rare in other overgrowth phenotypes	American Journal of human genetics	2002	3549-50insT	5	de novo	E1184
Genotype-phenotype Associations in Sotos Syndrome: An analysis of 266 individuals w/NSD1 Aberrations	American Journal of human genetics	2005	4160-1insC	7	de novo	N/A
Genotype-phenotype Associations in Sotos Syndrome: An analysis of 266 individuals w/NSD1 Aberrations	American Journal of human genetics	2005	ins~190bp	8	de novo	N/A
Genotype-phenotype Associations in Sotos Syndrome: An analysis of 266 individuals w/NSD1 Aberrations	American Journal of human genetics	2005	4623-4insTC	11	de novo	N/A
Genotype-phenotype Associations in Sotos Syndrome: An analysis of 266 individuals w/NSD1 Aberrations	American Journal of human genetics	2005	4670-1insT	12	de novo	N/A
Genotype-phenotype Associations in Sotos Syndrome: An analysis of 266 individuals w/NSD1 Aberrations	American Journal of human genetics	2005	4976insG	14	de novo	N/A
Genotype-phenotype Associations in Sotos Syndrome: An analysis of 266 individuals w/NSD1 Aberrations	American Journal of human genetics	2005	5008-9insG	14	de novo	N/A
NSD1 Mutations are the Major cause of sotos syndrome and occur in some cases of weaver syndrome but are rare in other overgrowth phenotypes	American Journal of human genetics	2002	5008-9insG	14	de novo	A1670
Genotype-phenotype Associations in Sotos Syndrome: An analysis of 266 individuals w/NSD1 Aberrations	American Journal of human genetics	2005	5398insT	16	de novo	N/A
Genotype-phenotype Associations in Sotos Syndrome: An analysis of 266 individuals w/NSD1 Aberrations	American Journal of human genetics	2005	5477-8insA	16	de novo	N/A
Genotype-phenotype Associations in Sotos Syndrome: An analysis of 266 individuals w/NSD1 Aberrations	American Journal of human genetics	2005	5744-5insT	18	de novo	N/A
NSD1 Mutations are the Major cause of sotos syndrome and occur in some cases of weaver syndrome but are rare in other overgrowth phenotypes	American Journal of human genetics	2002	5744-5insT	18	de novo	M1915
Genotype-phenotype Associations in Sotos Syndrome: An analysis of 266 individuals w/NSD1 Aberrations	American Journal of human genetics	2005	5766-67insCC	18	de novo	N/A
Genotype-phenotype Associations in Sotos Syndrome: An analysis of 266 individuals w/NSD1 Aberrations	American Journal of human genetics	2005	5907-8insT	19	de novo	N/A
Genotype-phenotype Associations in Sotos Syndrome: An analysis of 266 individuals w/NSD1 Aberrations	American Journal of human genetics	2005	6309-10insA	22	de novo	N/A
Genotype-phenotype Associations in Sotos Syndrome: An analysis of 266 individuals w/NSD1 Aberrations	American Journal of human genetics	2005	6431-2insCCAAAAGTTTACCACGC	22	de novo	N/A
NSD1 Mutations are the Major cause of sotos syndrome and occur in some cases of weaver syndrome but are rare in other overgrowth phenotypes	American Journal of human genetics	2002	6431-2ins 17	22	de novo	A2144
NSD1 Mutations are the Major cause of sotos syndrome and occur in some cases of weaver syndrome but are rare in other overgrowth phenotypes	American Journal of human genetics	2002	6450-1insC	22	de novo	K2151
NSD1 Mutations are the Major cause of sotos syndrome and occur in some cases of weaver syndrome but are rare in other overgrowth phenotypes	American Journal of human genetics	2002	6450-1insC	22	de novo	K2152
NSD1 Mutations are the Major cause of sotos syndrome and occur in some cases of weaver syndrome but are rare in other overgrowth phenotypes	American Journal of human genetics	2002	6450-1insC	22	de novo	K2153
Nonsense
Genotype-phenotype Associations in Sotos Syndrome: An analysis of 266 individuals w/NSD1 Aberrations	American Journal of human genetics	2005	1318C-->T	5	de novo	R440X
Genotype-phenotype Associations in Sotos Syndrome: An analysis of 266 individuals w/NSD1 Aberrations	American Journal of human genetics	2005	1318C-->T	5	de novo	R440X
Genotype-phenotype Associations in Sotos Syndrome: An analysis of 266 individuals w/NSD1 Aberrations	American Journal of human genetics	2005	1357G-->T	5	de novo	E453X
Genotype-phenotype Associations in Sotos Syndrome: An analysis of 266 individuals w/NSD1 Aberrations	American Journal of human genetics	2005	1492C-->T	5	de novo	R498X
Genotype-phenotype Associations in Sotos Syndrome: An analysis of 266 individuals w/NSD1 Aberrations	American Journal of human genetics	2005	1492C-->T	5	de novo	R498X
NSD1 Mutations are the Major cause of sotos syndrome and occur in some cases of weaver syndrome but are rare in other overgrowth phenotypes	American Journal of human genetics	2002	1492C-->T	5	de novo	R498X
NSD1 Mutations are the Major cause of sotos syndrome and occur in some cases of weaver syndrome but are rare in other overgrowth phenotypes	American Journal of human genetics	2002	1492C-->T	5	de novo	R498X
Genotype-phenotype Associations in Sotos Syndrome: An analysis of 266 individuals w/NSD1 Aberrations	American Journal of human genetics	2005	1810C-->T	5	de novo	R604Z
Genotype-phenotype Associations in Sotos Syndrome: An analysis of 266 individuals w/NSD1 Aberrations	American Journal of human genetics	2005	1810C-->T	5	de novo	R604Z
Genotype-phenotype Associations in Sotos Syndrome: An analysis of 266 individuals w/NSD1 Aberrations	American Journal of human genetics	2005	1810C-->T	5	de novo	R604Z
NSD1 Mutations are the Major cause of sotos syndrome and occur in some cases of weaver syndrome but are rare in other overgrowth phenotypes	American Journal of human genetics	2002	1810C-->T	5	de novo	R604X
Genotype-phenotype Associations in Sotos Syndrome: An analysis of 266 individuals w/NSD1 Aberrations	American Journal of human genetics	2005	1831C-->T	5	de novo	R611X
Genotype-phenotype Associations in Sotos Syndrome: An analysis of 266 individuals w/NSD1 Aberrations	American Journal of human genetics	2005	1831C-->T	5	de novo	R611X
Genotype-phenotype Associations in Sotos Syndrome: An analysis of 266 individuals w/NSD1 Aberrations	American Journal of human genetics	2005	1894C-->T	5	de novo	R632X
Genotype-phenotype Associations in Sotos Syndrome: An analysis of 266 individuals w/NSD1 Aberrations	American Journal of human genetics	2005	1967C-->G	5	de novo	S656X
Genotype-phenotype Associations in Sotos Syndrome: An analysis of 266 individuals w/NSD1 Aberrations	American Journal of human genetics	2005	2227C-->T	5	de novo	Q743X
Genotype-phenotype Associations in Sotos Syndrome: An analysis of 266 individuals w/NSD1 Aberrations	American Journal of human genetics	2005	2323C-->T	5	de novo	Q775X
NSD1 Mutations are the Major cause of sotos syndrome and occur in some cases of weaver syndrome but are rare in other overgrowth phenotypes	American Journal of human genetics	2002	2323C-->T	5	de novo	Q775X
Genotype-phenotype Associations in Sotos Syndrome: An analysis of 266 individuals w/NSD1 Aberrations	American Journal of human genetics	2005	2333T-->G	5	familiar	L778X
Genotype-phenotype Associations in Sotos Syndrome: An analysis of 266 individuals w/NSD1 Aberrations	American Journal of human genetics	2005	2333T-->G	5	familiar	L778X
Genotype-phenotype Associations in Sotos Syndrome: An analysis of 266 individuals w/NSD1 Aberrations	American Journal of human genetics	2005	2362C-->T	5	de novo	R788X
Genotype-phenotype Associations in Sotos Syndrome: An analysis of 266 individuals w/NSD1 Aberrations	American Journal of human genetics	2005	2808C-->A	5	de novo	Y936X
Genotype-phenotype Associations in Sotos Syndrome: An analysis of 266 individuals w/NSD1 Aberrations	American Journal of human genetics	2005	3063T-->A	5	de novo	C1021X
Genotype-phenotype Associations in Sotos Syndrome: An analysis of 266 individuals w/NSD1 Aberrations	American Journal of human genetics	2005	3067C-->T	5	de novo	R1023X
Genotype-phenotype Associations in Sotos Syndrome: An analysis of 266 individuals w/NSD1 Aberrations	American Journal of human genetics	2005	3071C-->G	5	de novo	S1024X
Genotype-phenotype Associations in Sotos Syndrome: An analysis of 266 individuals w/NSD1 Aberrations	American Journal of human genetics	2005	3091C-->T	5	de novo	R1031X
Genotype-phenotype Associations in Sotos Syndrome: An analysis of 266 individuals w/NSD1 Aberrations	American Journal of human genetics	2005	3091C-->T	5	de novo	R1031X
Genotype-phenotype Associations in Sotos Syndrome: An analysis of 266 individuals w/NSD1 Aberrations	American Journal of human genetics	2005	3214C-->T	5	de novo	R1072X
Genotype-phenotype Associations in Sotos Syndrome: An analysis of 266 individuals w/NSD1 Aberrations	American Journal of human genetics	2005	3214C-->T	5	de novo	R1072X
Haploinsufficiency of NSD1 causes Sotos syndrome	Natures genetics	2002	1310G-->C	5	de novo	N/A
Genotype-phenotype Associations in Sotos Syndrome: An analysis of 266 individuals w/NSD1 Aberrations	American Journal of human genetics	2005	3896C-->G	6	de novo	S1269X
Genotype-phenotype Associations in Sotos Syndrome: An analysis of 266 individuals w/NSD1 Aberrations	American Journal of human genetics	2005	3896C-->G	6	de novo	S1269X
Genotype-phenotype Associations in Sotos Syndrome: An analysis of 266 individuals w/NSD1 Aberrations	American Journal of human genetics	2005	3958C-->T	7	de novo	R1320X
Genotype-phenotype Associations in Sotos Syndrome: An analysis of 266 individuals w/NSD1 Aberrations	American Journal of human genetics	2005	3958C-->T	7	de novo	R1320X
Genotype-phenotype Associations in Sotos Syndrome: An analysis of 266 individuals w/NSD1 Aberrations	American Journal of human genetics	2005	3964C-->T	7	de novo	R1322X
Genotype-phenotype Associations in Sotos Syndrome: An analysis of 266 individuals w/NSD1 Aberrations	American Journal of human genetics	2005	3964C-->T	7	de novo	R1322X
Genotype-phenotype Associations in Sotos Syndrome: An analysis of 266 individuals w/NSD1 Aberrations	American Journal of human genetics	2005	4108C-->T	7	de novo	Q1370X
Genotype-phenotype Associations in Sotos Syndrome: An analysis of 266 individuals w/NSD1 Aberrations	American Journal of human genetics	2005	4411C-->T	10	de novo	R1417X
Genotype-phenotype Associations in Sotos Syndrome: An analysis of 266 individuals w/NSD1 Aberrations	American Journal of human genetics	2005	4417C-->T	10	de novo	R1473X
Genotype-phenotype Associations in Sotos Syndrome: An analysis of 266 individuals w/NSD1 Aberrations	American Journal of human genetics	2005	4417C-->T	10	de novo	R1473X
Genotype-phenotype Associations in Sotos Syndrome: An analysis of 266 individuals w/NSD1 Aberrations	American Journal of human genetics	2005	4417C-->T	10	familiar	R1473X
Genotype-phenotype Associations in Sotos Syndrome: An analysis of 266 individuals w/NSD1 Aberrations	American Journal of human genetics	2005	4417C-->T	10	familiar	R1473X
NSD1 Mutations are the Major cause of sotos syndrome and occur in some cases of weaver syndrome but are rare in other overgrowth phenotypes	American Journal of human genetics	2002	4417C-->T	10	...	R1473X
NSD1 Mutations are the Major cause of sotos syndrome and occur in some cases of weaver syndrome but are rare in other overgrowth phenotypes	American Journal of human genetics	2002	4417C-->T	10	...	R1473X
Genotype-phenotype Associations in Sotos Syndrome: An analysis of 266 individuals w/NSD1 Aberrations	American Journal of human genetics	2005	4885C-->T	13	de novo	Q1629X
Genotype-phenotype Associations in Sotos Syndrome: An analysis of 266 individuals w/NSD1 Aberrations	American Journal of human genetics	2005	5194G-->T	15	de novo	E1732X
Genotype-phenotype Associations in Sotos Syndrome: An analysis of 266 individuals w/NSD1 Aberrations	American Journal of human genetics	2005	5296C-->t	15	de novo	R1766X
NSD1 Mutations are the Major cause of sotos syndrome and occur in some cases of weaver syndrome but are rare in other overgrowth phenotypes	American Journal of human genetics	2002	5332C-->T	16	de novo	R1778X
Genotype-phenotype Associations in Sotos Syndrome: An analysis of 266 individuals w/NSD1 Aberrations	American Journal of human genetics	2005	5431C-->T	16	de novo	R1811X
Genotype-phenotype Associations in Sotos Syndrome: An analysis of 266 individuals w/NSD1 Aberrations	American Journal of human genetics	2005	5431C-->T	16	de novo	R1811X
Genotype-phenotype Associations in Sotos Syndrome: An analysis of 266 individuals w/NSD1 Aberrations	American Journal of human genetics	2005	5431C-->T	16	de novo	R1811X
Genotype-phenotype Associations in Sotos Syndrome: An analysis of 266 individuals w/NSD1 Aberrations	American Journal of human genetics	2005	5431C-->T	16	de novo	R1811X
Genotype-phenotype Associations in Sotos Syndrome: An analysis of 266 individuals w/NSD1 Aberrations	American Journal of human genetics	2005	5431C-->T	16	de novo	R1811X
Genotype-phenotype Associations in Sotos Syndrome: An analysis of 266 individuals w/NSD1 Aberrations	American Journal of human genetics	2005	5566C-->T	17	de novo	Q1856X
Genotype-phenotype Associations in Sotos Syndrome: An analysis of 266 individuals w/NSD1 Aberrations	American Journal of human genetics	2005	5611A-->T	17	de novo	K1871X
Genotype-phenotype Associations in Sotos Syndrome: An analysis of 266 individuals w/NSD1 Aberrations	American Journal of human genetics	2005	5861G-->A	18	de novo	W1954X
NSD1 Mutations are the Major cause of sotos syndrome and occur in some cases of weaver syndrome but are rare in other overgrowth phenotypes	American Journal of human genetics	2002	5861G-->A	18	de novo	W1954X
Clinical and Molecular Heterogeneity Brazilian patients with sotos syndrome	Karger	2005	5950C-->T	19	de novo (Twins)	R1984X
Clinical and Molecular Heterogeneity Brazilian patients with sotos syndrome	Karger	2005	5950C-->T	19	de novo (Twins)	R1984X
Genotype-phenotype Associations in Sotos Syndrome: An analysis of 266 individuals w/NSD1 Aberrations	American Journal of human genetics	2005	5950C-->T	19	de novo	R1984X
Genotype-phenotype Associations in Sotos Syndrome: An analysis of 266 individuals w/NSD1 Aberrations	American Journal of human genetics	2005	5950C-->T	19	de novo	R1984X
Genotype-phenotype Associations in Sotos Syndrome: An analysis of 266 individuals w/NSD1 Aberrations	American Journal of human genetics	2005	5950C-->T	19	de novo	R1984X
Genotype-phenotype Associations in Sotos Syndrome: An analysis of 266 individuals w/NSD1 Aberrations	American Journal of human genetics	2005	5965C-->T	19	de novo	Q1989X
Genotype-phenotype Associations in Sotos Syndrome: An analysis of 266 individuals w/NSD1 Aberrations	American Journal of human genetics	2005	6013C-->T	20	de novo	R2005X
Genotype-phenotype Associations in Sotos Syndrome: An analysis of 266 individuals w/NSD1 Aberrations	American Journal of human genetics	2005	6013C-->T	20	de novo	R2005X
Genotype-phenotype Associations in Sotos Syndrome: An analysis of 266 individuals w/NSD1 Aberrations	American Journal of human genetics	2005	6088C-->T	20	de novo	Q2030X
Genotype-phenotype Associations in Sotos Syndrome: An analysis of 266 individuals w/NSD1 Aberrations	American Journal of human genetics	2005	6454C-->T	22	de novo	R2152X
Genotype-phenotype Associations in Sotos Syndrome: An analysis of 266 individuals w/NSD1 Aberrations	American Journal of human genetics	2005	6559C-->T	23	de novo	R2187X
Missense
Clinical and Molecular Heterogeneity Brazilian patients with sotos syndrome	Karger	2005	1414C-->T	5	de novo	L472F
Genotype-phenotype Associations in Sotos Syndrome: An analysis of 266 individuals w/NSD1 Aberrations	American Journal of human genetics	2005	4709G-->T	12	de novo	C1570F
Clinical and Molecular Heterogeneity Brazilian patients with sotos syndrome		2005	4779T-->G	13	de novo	C1593W
Genotype-phenotype Associations in Sotos Syndrome: An analysis of 266 individuals w/NSD1 Aberrations	American Journal of human genetics	2005	4831T-->A	13	de novo	C1611S
Genotype-phenotype Associations in Sotos Syndrome: An analysis of 266 individuals w/NSD1 Aberrations	American Journal of human genetics	2005	4847A-->T	13	de novo	H1616L
NSD1 Mutations are the Major cause of sotos syndrome and occur in some cases of weaver syndrome but are rare in other overgrowth phenotypes	American Journal of human genetics	2002	4847A-->T	13	de novo	H1616L
Genotype-phenotype Associations in Sotos Syndrome: An analysis of 266 individuals w/NSD1 Aberrations	American Journal of human genetics	2005	4855T-->C	13	de novo	C1619R
Genotype-phenotype Associations in Sotos Syndrome: An analysis of 266 individuals w/NSD1 Aberrations	American Journal of human genetics	2005	4855T-->C	13	de novo	C1619R
Genotype-phenotype Associations in Sotos Syndrome: An analysis of 266 individuals w/NSD1 Aberrations	American Journal of human genetics	2005	4910T-->C	13	de novo	L1637P
NSD1 Mutations are the Major cause of sotos syndrome and occur in some cases of weaver syndrome but are rare in other overgrowth phenotypes	American Journal of human genetics	2002	4910T-->C	13	de novo	L1637P
Genotype-phenotype Associations in Sotos Syndrome: An analysis of 266 individuals w/NSD1 Aberrations	American Journal of human genetics	2005	4919G-->A	13	de novo	C1640Y
Genotype-phenotype Associations in Sotos Syndrome: An analysis of 266 individuals w/NSD1 Aberrations	American Journal of human genetics	2005	4987C-->T	14	familiar	R1663C
Genotype-phenotype Associations in Sotos Syndrome: An analysis of 266 individuals w/NSD1 Aberrations	American Journal of human genetics	2005	4987C-->T	14	familiar	R1663C
Genotype-phenotype Associations in Sotos Syndrome: An analysis of 266 individuals w/NSD1 Aberrations	American Journal of human genetics	2005	5022C-->G	14	de novo	C1674W
NSD1 Mutations are the Major cause of sotos syndrome and occur in some cases of weaver syndrome but are rare in other overgrowth phenotypes	American Journal of human genetics	2002	5022C-->G	14	de novo	C1674W
Genotype-phenotype Associations in Sotos Syndrome: An analysis of 266 individuals w/NSD1 Aberrations	American Journal of human genetics	2005	5060T-->A	14	de novo	I1687N
Genotype-phenotype Associations in Sotos Syndrome: An analysis of 266 individuals w/NSD1 Aberrations	American Journal of human genetics	2005	5197T-->C	15	de novo	C1733R
Genotype-phenotype Associations in Sotos Syndrome: An analysis of 266 individuals w/NSD1 Aberrations	American Journal of human genetics	2005	5198G-->C	15	de novo	C1733S
Genotype-phenotype Associations in Sotos Syndrome: An analysis of 266 individuals w/NSD1 Aberrations	American Journal of human genetics	2005	5375G-->T	16	familiar	G1792V
Genotype-phenotype Associations in Sotos Syndrome: An analysis of 266 individuals w/NSD1 Aberrations	American Journal of human genetics	2005	5375G-->T	16	familiar	G1792V
NSD1 Mutations are the Major cause of sotos syndrome and occur in some cases of weaver syndrome but are rare in other overgrowth phenotypes	American Journal of human genetics	2002	5375G-->T	16	...	G1792V
Genotype-phenotype Associations in Sotos Syndrome: An analysis of 266 individuals w/NSD1 Aberrations	American Journal of human genetics	2005	5386G-->T	16	de novo	V1796F
Genotype-phenotype Associations in Sotos Syndrome: An analysis of 266 individuals w/NSD1 Aberrations	American Journal of human genetics	2005	5684G-->T	18	de novo	C1895F
Genotype-phenotype Associations in Sotos Syndrome: An analysis of 266 individuals w/NSD1 Aberrations	American Journal of human genetics	2005	5685C-->G	18	de novo	C1895W
Genotype-phenotype Associations in Sotos Syndrome: An analysis of 266 individuals w/NSD1 Aberrations	American Journal of human genetics	2005	5689T-->G	18	de novo	C1897G
Genotype-phenotype Associations in Sotos Syndrome: An analysis of 266 individuals w/NSD1 Aberrations	American Journal of human genetics	2005	5740C-->T	18	de novo	R1914C
Genotype-phenotype Associations in Sotos Syndrome: An analysis of 266 individuals w/NSD1 Aberrations	American Journal of human genetics	2005	5740C-->T	18	de novo	R1914C
Genotype-phenotype Associations in Sotos Syndrome: An analysis of 266 individuals w/NSD1 Aberrations	American Journal of human genetics	2005	5773T-->C	18	de novo	C1925R
Genotype-phenotype Associations in Sotos Syndrome: An analysis of 266 individuals w/NSD1 Aberrations	American Journal of human genetics	2005	5773T-->C	18	de novo	C1925R
NSD1 Mutations are the Major cause of sotos syndrome and occur in some cases of weaver syndrome but are rare in other overgrowth phenotypes	American Journal of human genetics	2002	5773T-->C	18	de novo	C1925R
Genotype-phenotype Associations in Sotos Syndrome: An analysis of 266 individuals w/NSD1 Aberrations	American Journal of human genetics	2005	5854C-->T	18	de novo	R1952W
Genotype-phenotype Associations in Sotos Syndrome: An analysis of 266 individuals w/NSD1 Aberrations	American Journal of human genetics	2005	5854C-->T	18	de novo	R1952W
Genotype-phenotype Associations in Sotos Syndrome: An analysis of 266 individuals w/NSD1 Aberrations	American Journal of human genetics	2005	5864G-->A	18	de novo	G1955D
Genotype-phenotype Associations in Sotos Syndrome: An analysis of 266 individuals w/NSD1 Aberrations	American Journal of human genetics	2005	5951G-->A	19	de novo	R1984Q
Genotype-phenotype Associations in Sotos Syndrome: An analysis of 266 individuals w/NSD1 Aberrations	American Journal of human genetics	2005	5951G-->A	19	de novo	R1984Q
Genotype-phenotype Associations in Sotos Syndrome: An analysis of 266 individuals w/NSD1 Aberrations	American Journal of human genetics	2005	5951G-->A	19	de novo	R1984Q
Genotype-phenotype Associations in Sotos Syndrome: An analysis of 266 individuals w/NSD1 Aberrations	American Journal of human genetics	2005	5951G-->A	19	de novo	R1984Q
Genotype-phenotype Associations in Sotos Syndrome: An analysis of 266 individuals w/NSD1 Aberrations	American Journal of human genetics	2005	5990A-->C	19	de novo	Y1997C
Genotype-phenotype Associations in Sotos Syndrome: An analysis of 266 individuals w/NSD1 Aberrations	American Journal of human genetics	2005	5990A-->C	19	de novo	Y1997C
Genotype-phenotype Associations in Sotos Syndrome: An analysis of 266 individuals w/NSD1 Aberrations	American Journal of human genetics	2005	6014G-->A	20	de novo	R2005Q
Genotype-phenotype Associations in Sotos Syndrome: An analysis of 266 individuals w/NSD1 Aberrations	American Journal of human genetics	2005	6014G-->A	20	de novo	R2005Q
Genotype-phenotype Associations in Sotos Syndrome: An analysis of 266 individuals w/NSD1 Aberrations	American Journal of human genetics	2005	6049C-->T	20	de novo	R2017W
Genotype-phenotype Associations in Sotos Syndrome: An analysis of 266 individuals w/NSD1 Aberrations	American Journal of human genetics	2005	6049C-->T	20	de novo	R2017W
Genotype-phenotype Associations in Sotos Syndrome: An analysis of 266 individuals w/NSD1 Aberrations	American Journal of human genetics	2005	6050G-->A	20	de novo	R2017Q
NSD1 Mutations are the Major cause of sotos syndrome and occur in some cases of weaver syndrome but are rare in other overgrowth phenotypes	American Journal of human genetics	2002	6050G-->A	20	de novo	R2017Q
Genotype-phenotype Associations in Sotos Syndrome: An analysis of 266 individuals w/NSD1 Aberrations	American Journal of human genetics	2005	6079T-->C	20	de novo	C2027R
Genotype-phenotype Associations in Sotos Syndrome: An analysis of 266 individuals w/NSD1 Aberrations	American Journal of human genetics	2005	6122G-->A	20	de novo	G2041D
Genotype-phenotype Associations in Sotos Syndrome: An analysis of 266 individuals w/NSD1 Aberrations	American Journal of human genetics	2005	6230G-->A	21	de novo	C2077Y
Genotype-phenotype Associations in Sotos Syndrome: An analysis of 266 individuals w/NSD1 Aberrations	American Journal of human genetics	2005	6370T-->C	22	familiar	C2124R
Genotype-phenotype Associations in Sotos Syndrome: An analysis of 266 individuals w/NSD1 Aberrations	American Journal of human genetics	2005	6370T-->C	22	familiar	C2124R
Genotype-phenotype Associations in Sotos Syndrome: An analysis of 266 individuals w/NSD1 Aberrations	American Journal of human genetics	2005	6424T-->A	22	de novo	Y2142N
Genotype-phenotype Associations in Sotos Syndrome: An analysis of 266 individuals w/NSD1 Aberrations	American Journal of human genetics	2005	6427C-->T	22	de novo	H2143Y
Genotype-phenotype Associations in Sotos Syndrome: An analysis of 266 individuals w/NSD1 Aberrations	American Journal of human genetics	2005	6429C-->G	22	de novo	H2143Q
NSD1 Mutations are the Major cause of sotos syndrome and occur in some cases of weaver syndrome but are rare in other overgrowth phenotypes	American Journal of human genetics	2002	6429C-->G	22	de novo	H2143E
NSD1 Mutations are the Major cause of sotos syndrome and occur in some cases of weaver syndrome but are rare in other overgrowth phenotypes	American Journal of human genetics	2002	6429C-->G	22	de novo	H2143E
NSD1 Mutations are the Major cause of sotos syndrome and occur in some cases of weaver syndrome but are rare in other overgrowth phenotypes	American Journal of human genetics	2002	6429C-->G	22	de novo	H2143E
Genotype-phenotype Associations in Sotos Syndrome: An analysis of 266 individuals w/NSD1 Aberrations	American Journal of human genetics	2005	6436T-->C	22	de novo	C2146R
Genotype-phenotype Associations in Sotos Syndrome: An analysis of 266 individuals w/NSD1 Aberrations	American Journal of human genetics	2005	6476G-->A	23	de novo	C2159Y
Genotype-phenotype Associations in Sotos Syndrome: An analysis of 266 individuals w/NSD1 Aberrations	American Journal of human genetics	2005	6485A-->G	23	de novo	H2162R
Genotype-phenotype Associations in Sotos Syndrome: An analysis of 266 individuals w/NSD1 Aberrations	American Journal of human genetics	2005	6490T-->C	23	de novo	C2164R
Genotype-phenotype Associations in Sotos Syndrome: An analysis of 266 individuals w/NSD1 Aberrations	American Journal of human genetics	2005	6491G-->A	23	de novo	C2164Y
Genotype-phenotype Associations in Sotos Syndrome: An analysis of 266 individuals w/NSD1 Aberrations	American Journal of human genetics	2005	6533G-->A	23	de novo	C2178Y
Genotype-phenotype Associations in Sotos Syndrome: An analysis of 266 individuals w/NSD1 Aberrations	American Journal of human genetics	2005	6544T-->A	23	de novo	F2192I
Genotype-phenotype Associations in Sotos Syndrome: An analysis of 266 individuals w/NSD1 Aberrations	American Journal of human genetics	2005	6548G-->C	23	de novo	C2183S
NSD1 Mutations are the Major cause of sotos syndrome and occur in some cases of weaver syndrome but are rare in other overgrowth phenotypes	American Journal of human genetics	2002	6548G-->C	23	de novo	C2183S
NSD1 Mutations are the Major cause of sotos syndrome and occur in some cases of weaver syndrome but are rare in other overgrowth phenotypes	American Journal of human genetics	2002	6548G-->C	23	de novo	C2183S
NSD1 Mutations are the Major cause of sotos syndrome and occur in some cases of weaver syndrome but are rare in other overgrowth phenotypes	American Journal of human genetics	2002	6548G-->C	23	de novo	C2183S
Genotype-phenotype Associations in Sotos Syndrome: An analysis of 266 individuals w/NSD1 Aberrations	American Journal of human genetics	2005	6614A-->G	23	familiar	H2205R
Genotype-phenotype Associations in Sotos Syndrome: An analysis of 266 individuals w/NSD1 Aberrations	American Journal of human genetics	2005	6614A-->G	23	familiar	H2205R
Splice site
Genotype-phenotype Associations in Sotos Syndrome: An analysis of 266 individuals w/NSD1 Aberrations	American Journal of human genetics	2005	IVS8-2A-->G	Int 8	de novo	N/A
Genotype-phenotype Associations in Sotos Syndrome: An analysis of 266 individuals w/NSD1 Aberrations	American Journal of human genetics	2005	IVS8-1G-->C	Int 8	de novo	N/A
Genotype-phenotype Associations in Sotos Syndrome: An analysis of 266 individuals w/NSD1 Aberrations	American Journal of human genetics	2005	IVS15-1G-->T	Int 15	de novo	N/A
Genotype-phenotype Associations in Sotos Syndrome: An analysis of 266 individuals w/NSD1 Aberrations	American Journal of human genetics	2005	IVS15-1G-->C	Int 15	de novo	N/A
NSD1 Mutations are the Major cause of sotos syndrome and occur in some cases of weaver syndrome but are rare in other overgrowth phenotypes	American Journal of human genetics	2002	IVS15-1G-->C	Int 15	de novo	N/A
Genotype-phenotype Associations in Sotos Syndrome: An analysis of 266 individuals w/NSD1 Aberrations	American Journal of human genetics	2005	IVS18-2A-->G	Int 18	de novo	N/A
Genotype-phenotype Associations in Sotos Syndrome: An analysis of 266 individuals w/NSD1 Aberrations	American Journal of human genetics	2005	IVS19-2A-->G	Int 19	de novo	N/A
Genotype-phenotype Associations in Sotos Syndrome: An analysis of 266 individuals w/NSD1 Aberrations	American Journal of human genetics	2005	5509G-->C	Ex 16	de novo	N/A
Exonic deletions
Genotype-phenotype Associations in Sotos Syndrome: An analysis of 266 individuals w/NSD1 Aberrations	American Journal of human genetics	2005	del ex 1-2		de novo	N/A
Genotype-phenotype Associations in Sotos Syndrome: An analysis of 266 individuals w/NSD1 Aberrations	American Journal of human genetics	2005	del ex 1-2		de novo	N/A
Genotype-phenotype Associations in Sotos Syndrome: An analysis of 266 individuals w/NSD1 Aberrations	American Journal of human genetics	2005	del ex 1-2		de novo	N/A
Genotype-phenotype Associations in Sotos Syndrome: An analysis of 266 individuals w/NSD1 Aberrations	American Journal of human genetics	2005	del ex 1-2		de novo	N/A
Genotype-phenotype Associations in Sotos Syndrome: An analysis of 266 individuals w/NSD1 Aberrations	American Journal of human genetics	2005	del exons 3-5		de novo	N/A
Genotype-phenotype Associations in Sotos Syndrome: An analysis of 266 individuals w/NSD1 Aberrations	American Journal of human genetics	2005	del exons 9-13		de novo	N/A
Genotype-phenotype Associations in Sotos Syndrome: An analysis of 266 individuals w/NSD1 Aberrations	American Journal of human genetics	2005	del exons 19-21		de novo	N/A
Exonic polymorphisms
Genotype-phenotype Associations in Sotos Syndrome: An analysis of 266 individuals w/NSD1 Aberrations	American Journal of human genetics	2005	395G-->C	2	de novo	C132S
Genotype-phenotype Associations in Sotos Syndrome: An analysis of 266 individuals w/NSD1 Aberrations	American Journal of human genetics	2005	708G-->C	2	de novo	Q236H
Genotype-phenotype Associations in Sotos Syndrome: An analysis of 266 individuals w/NSD1 Aberrations	American Journal of human genetics	2005	1482C-->T	5	de novo	C494C
Genotype-phenotype Associations in Sotos Syndrome: An analysis of 266 individuals w/NSD1 Aberrations	American Journal of human genetics	2005	1749G-->A	5	de novo	E583E
Genotype-phenotype Associations in Sotos Syndrome: An analysis of 266 individuals w/NSD1 Aberrations	American Journal of human genetics	2005	1792T-->C	5	de novo	L598L
Genotype-phenotype Associations in Sotos Syndrome: An analysis of 266 individuals w/NSD1 Aberrations	American Journal of human genetics	2005	1840G-->T	5	de novo	V614L
Genotype-phenotype Associations in Sotos Syndrome: An analysis of 266 individuals w/NSD1 Aberrations	American Journal of human genetics	2005	2071G-->A	5	de novo	A691T
Genotype-phenotype Associations in Sotos Syndrome: An analysis of 266 individuals w/NSD1 Aberrations	American Journal of human genetics	2005	2176T-->C	5	de novo	S726P
Genotype-phenotype Associations in Sotos Syndrome: An analysis of 266 individuals w/NSD1 Aberrations	American Journal of human genetics	2005	2281A-->G	5	de novo	I1761V
Genotype-phenotype Associations in Sotos Syndrome: An analysis of 266 individuals w/NSD1 Aberrations	American Journal of human genetics	2005	3106C-->G	5	de novo	A1036P
Genotype-phenotype Associations in Sotos Syndrome: An analysis of 266 individuals w/NSD1 Aberrations	American Journal of human genetics	2005	3215G-->A	5	de novo	R1072Q
Genotype-phenotype Associations in Sotos Syndrome: An analysis of 266 individuals w/NSD1 Aberrations	American Journal of human genetics	2005	3705T-->C	5	de novo	N1235N
Genotype-phenotype Associations in Sotos Syndrome: An analysis of 266 individuals w/NSD1 Aberrations	American Journal of human genetics	2005	4285C-->G	8	de novo	L1429V
Genotype-phenotype Associations in Sotos Syndrome: An analysis of 266 individuals w/NSD1 Aberrations	American Journal of human genetics	2005	5721A-->T	18	de novo	I1907I
Genotype-phenotype Associations in Sotos Syndrome: An analysis of 266 individuals w/NSD1 Aberrations	American Journal of human genetics	2005	6276G-->A	22	de novo	T2092T
Genotype-phenotype Associations in Sotos Syndrome: An analysis of 266 individuals w/NSD1 Aberrations	American Journal of human genetics	2005	6750G-->A	22	de novo	M2250I
Genotype-phenotype Associations in Sotos Syndrome: An analysis of 266 individuals w/NSD1 Aberrations	American Journal of human genetics	2005	6782T-->A	23	de novo	M2261T
Genotype-phenotype Associations in Sotos Syndrome: An analysis of 266 individuals w/NSD1 Aberrations	American Journal of human genetics	2005	6829C-->T	23	de novo	L2277L
MIXED
Genotype-phenotype Associations in Sotos Syndrome: An analysis of 266 individuals w/NSD1 Aberrations	American Journal of human genetics	2005	2516-7delTGinsATGCATGGTTCTAA	5	de novo	N/A
Genotype-phenotype Associations in Sotos Syndrome: An analysis of 266 individuals w/NSD1 Aberrations	American Journal of human genetics	2005	3174-6delGCTinsAG	5	de novo	N/A
Genotype-phenotype Associations in Sotos Syndrome: An analysis of 266 individuals w/NSD1 Aberrations	American Journal of human genetics	2005	4138-42delAAGTCinsG	7	de novo	N/A
Genotype-phenotype Associations in Sotos Syndrome: An analysis of 266 individuals w/NSD1 Aberrations	American Journal of human genetics	2005	4390-3delATATinsGCACTACC	10	de novo	N/A
Genotype-phenotype Associations in Sotos Syndrome: An analysis of 266 individuals w/NSD1 Aberrations	American Journal of human genetics	2005	4779-81delTTTinsATTC	13	familiar	N/A
Genotype-phenotype Associations in Sotos Syndrome: An analysis of 266 individuals w/NSD1 Aberrations	American Journal of human genetics	2005	4779-81delTTTinsATTC	13	familiar	N/A
Genotype-phenotype Associations in Sotos Syndrome: An analysis of 266 individuals w/NSD1 Aberrations	American Journal of human genetics	2005	6562-7delGAAGGGinsA	23	de novo	N/A
Genotype-phenotype Associations in Sotos Syndrome: An analysis of 266 individuals w/NSD1 Aberrations	American Journal of human genetics	2005	6364-6delTTT	22	de novo	F2122del-1
Genotype-phenotype Associations in Sotos Syndrome: An analysis of 266 individuals w/NSD1 Aberrations	American Journal of human genetics	2005	6521delTCT	23	de novo	F2178del-1
Genotype-phenotype Associations in Sotos Syndrome: An analysis of 266 individuals w/NSD1 Aberrations	American Journal of human genetics	2005	6532delTGCCCCAGC	23	familiar	C2178del-3
Genotype-phenotype Associations in Sotos Syndrome: An analysis of 266 individuals w/NSD1 Aberrations	American Journal of human genetics	2005	6532delTGCCCCAGC	23	familiar	C2178del-4
Genotype-phenotype Associations in Sotos Syndrome: An analysis of 266 individuals w/NSD1 Aberrations	American Journal of human genetics	2005	6532delTGCCCCAGC	23	familiar	C2178del-5
Genotype-phenotype Associations in Sotos Syndrome: An analysis of 266 individuals w/NSD1 Aberrations	American Journal of human genetics	2005	IVS9+3-6delGAGT	Int 9	de novo	N/A
Genotype-phenotype Associations in Sotos Syndrome: An analysis of 266 individuals w/NSD1 Aberrations	American Journal of human genetics	2005	IVS9+3-6delGAGT	Int 9	de novo	N/A
Genotype-phenotype Associations in Sotos Syndrome: An analysis of 266 individuals w/NSD1 Aberrations	American Journal of human genetics	2005	IVS16-2delA	Int 16	de novo	N/A
Genotype-phenotype Associations in Sotos Syndrome: An analysis of 266 individuals w/NSD1 Aberrations	American Journal of human genetics	2005	IVS19+1-4delGTAA	Int 19	de novo	N/A
Variants of unknown significance
Genotype-phenotype Associations in Sotos Syndrome: An analysis of 266 individuals w/NSD1 Aberrations	American Journal of human genetics	2005	3530-delTTAAAG	5	de novo	N/A
Genotype-phenotype Associations in Sotos Syndrome: An analysis of 266 individuals w/NSD1 Aberrations	American Journal of human genetics	2005	4784T-->C	13	familiar	V1595A
Genotype-phenotype Associations in Sotos Syndrome: An analysis of 266 individuals w/NSD1 Aberrations	American Journal of human genetics	2005	4784T-->C	13	familiar	V1595A
Genotype-phenotype Associations in Sotos Syndrome: An analysis of 266 individuals w/NSD1 Aberrations	American Journal of human genetics	2005	6173A-->G	21	de novo	Y2058C
Haploinsufficiency of NSD1 causes Sotos syndrome	Natures genetics	2002	5998delA	5	de novo	N/A
Duplicacion
Further Evidence of Contrasting Phenotypes Caused by Reciprocal Deletions and Duplications: duplication of NSD1 causes Retardation and microcephaly	Karger	2013	175417567-177076245	N/A	unknown	N/A
Further Evidence of Contrasting Phenotypes Caused by Reciprocal Deletions and Duplications: duplication of NSD1 causes Retardation and microcephaly	Karger	2013	175512657-177360321	N/A	de novo	N/A
Further Evidence of Contrasting Phenotypes Caused by Reciprocal Deletions and Duplications: duplication of NSD1 causes Retardation and microcephaly	Karger	2013	175512657-177360321	N/A	unknown	N/A
Further Evidence of Contrasting Phenotypes Caused by Reciprocal Deletions and Duplications: duplication of NSD1 causes Retardation and microcephaly	Karger	2013	175512657-177360321	N/A	maternal	N/A
Further Evidence of Contrasting Phenotypes Caused by Reciprocal Deletions and Duplications: duplication of NSD1 causes Retardation and microcephaly	Karger	2013	175648881-177316439	N/A	probablemente maternal	N/A
Further Evidence of Contrasting Phenotypes Caused by Reciprocal Deletions and Duplications: duplication of NSD1 causes Retardation and microcephaly	Karger	2013	175512657-177360321	N/A	probablemente maternal	N/A
Further Evidence of Contrasting Phenotypes Caused by Reciprocal Deletions and Duplications: duplication of NSD1 causes Retardation and microcephaly	Karger	2013	175747659-177319010	N/A	de novo	N/A
Further Evidence of Contrasting Phenotypes Caused by Reciprocal Deletions and Duplications: duplication of NSD1 causes Retardation and microcephaly	Karger	2013	176395876-176761282	N/A	maternal	N/A
Further Evidence of Contrasting Phenotypes Caused by Reciprocal Deletions and Duplications: duplication of NSD1 causes Retardation and microcephaly	Karger	2013	176534825-180189576 (3.7 Mb)	N/A	no maternal	N/A
Defining the phenotype associated with microduplication reciprocal to Sotos syndrome microdeletion	American Journal of Medical Genetics	2014	5q35.2-q35.3 (175347711-177484936)	N/A	de novo	N/A
Defining the phenotype associated with microduplication reciprocal to Sotos syndrome microdeletion	American Journal of Medical Genetics	2014	5q35.2-q35.3 (175346398-177430496)	N/A	de novo	N/A
Defining the phenotype associated with microduplication reciprocal to Sotos syndrome microdeletion	American Journal of Medical Genetics	2014	5q35.2-q35.3 (175822794-176904798)	N/A	de novo	N/A
Reserved clinical phenotype due to a microduplication of Sotos syndrome region detected by array CGH: Microcephaly, developmental delay and delayed bone age	American Journal of Medical Genetics	2011	175290000-17739000	N/A	de novo	N/A
De novo 5q35.5 duplication with clinical presentation of Sotos syndrome	American Journal of Medical Genetics	2011	176897549-177080174	N/A	unknown	N/A
A syndrome of short stature, microcephaly and speech delay is associated with duplications reciprocal to the common sotos syndrome deletion	European Journal of Human genetics	2010	5q35q35.5 (CTB-87L24-->RP11-564G9x3	N/A	de novo	N/A
A syndrome of short stature, microcephaly and speech delay is associated with duplications reciprocal to the common sotos syndrome deletion	European Journal of Human genetics	2010	5q35.2q35.3 (RP11-1006E8-->RP11-933K12)x3	N/A	de novo	N/A
A syndrome of short stature, microcephaly and speech delay is associated with duplications reciprocal to the common sotos syndrome deletion	European Journal of Human genetics	2010	176158539-176674848	N/A	de novo	N/A
A syndrome of short stature, microcephaly and speech delay is associated with duplications reciprocal to the common sotos syndrome deletion	European Journal of Human genetics	2010	del ~6.4Mb	N/A	de novo	N/A
Molecular Cytogenetic Analysis of De Nove dup (5)(q35.2q35.3) and Review of the Literature of Pure Partual Trisomy 5q	American Journal of Medical	2006	5q35.2-q35.3	N/A	de novo	N/A

## Sheet: Sup Table 2
Supplementary Table 2. Percentage of similarity between nucleotide sequences of non-human and human
	Capuchin	Chimpanzee	Colobus	Galago	Gibbon	Gorilla	Human	Lemur	Macaque	Orangutan	Tarsier	Average
exon 2	100	100	99.57		100	100	100	97.98	99.57	99.57		99.6322
exon 3	98.52	100	100		100	100	100	97.04	99.26	99.26	96.3	99.3422
exon 4	99.43	100	100		98.85	100	100	97.13	99.43	94.25	97.13	98.7878
exon 5	95.7	99.69	97.61	87.56	98.55	99.41	100	88.78	97.65	98.71	88.51	96.366
exon 6	98.41	100	100	96.03	100	100	100	98.41	100	100	99.21	99.285
exon 7	99.63	100	100	95.56	100	100	100	100	100	99.63	97.04	99.482
exon 8	99.1	100	100	97.3	100	100	100	97.3	100	100	95.5	99.37
exon 9	96	100	100		100	100	100	88	100	100	84	98.2222
exon 10	95.83	100	95.83	85.83	98.33	99.17	100	85	95.83	98.33	86.67	95.415
exon 12	97.56	100	99.19	95.12	99.19	100	100	95.12	98.37	100	95.93	98.455
exon 13	99.49	100	99.49	1900-04-03 10:33:36	100	100	100	1900-04-01 10:04:48	99.49	100	95.45	98.533
exon 14	98.89	100	98.33	95.56	99.44	100	100	91.67	98.89	100	96.67	98.278
exon 17	98.25	100	99.12	92.98	100	100	100	95.61	99.12	100	93.86	98.508
exon 18	96.67	100	98.52	94.44	98.52	99.63	100	91.85	98.89	99.22		97.774
exon 19	96.58	100	99.15	94.87	100	100	100	95.73	99.15	99.07	91.45	98.455
exon 20	98.58	100	98.58	100	99.29	100	100	95.74	99.18	99.29	90.78	99.066
exon 21	99.07	100	100	100	100	100	100	95.37	100	100	95.37	99.444
exon 22	95.59	100	96.57	91.18	98.04	100	100	91.67	96.57	98.53	94.12	96.815
exon 23		99.64	96.22		97.18	99.58	100	90.03	98.2	98.62	88.23	97.4338

## Sheet: Sup Table 3
	Supplementary Table 3. The Ka and Ks within all primate species
	Sequence 1	Sequence 2	Synonymous Differences	Synonymous Position	Ks	Non-Synonymous Differences	Non-Synonymous Position	Ka
	EXON 2
	Human	Chimpanzee	0.00	211.17	0	0.00	727.83	0
	Human	Orangutan	2.00	211	0.0095	2.00	728	0.0028
	Human	Gorilla	0.00	211.17	0	0.00	727.83	0
	Human	Macaque	3.00	211.5	0.0143	1.00	727.5	0.0014
	Human	Capuchin	0.00	211.17	0	0.00	727.83	0
	Human	Colobus	2.00	211.17	0.0095	2.00	727.83	0.0028
	Human	Gibbon	0.00	211.17	0	0.00	727.83	0
	Human	Lemur	8.00	211.17	0.0389	11.00	727.83	0.0153
	Chimpanzee	Orangutan	2.00	211	0.0095	2.00	728	0.0028
	Chimpanzee	Gorilla	0.00	211.17	0	0.00	727.83	0
	Chimpanzee	Macaque	3.00	211.5	0.0143	1.00	727.5	0.0014
	Chimpanzee	Capuchin	0.00	211.17	0	0.00	727.83	0
	Chimpanzee	Colobus	2.00	211.17	0.0095	2.00	727.83	0.0028
	Chimpanzee	Gibbon	0.00	211.17	0	0.00	727.83	0
	Chimpanzee	Lemur	8.00	211.17	0.0389	11.00	727.83	0.0153
	Orangutan	Gorilla	2.00	211	0.0095	2.00	728	0.0028
	Orangutan	Macaque	3.00	211.33	0.0143	3.00	727.67	0.0041
	Orangutan	Capuchin	2.00	211	0.0095	2.00	728	0.0028
	Orangutan	Colobus	2.00	211	0.0095	4.00	728	0.0055
	Orangutan	Gibbon	2.00	211	0.0095	2.00	728	0.0028
	Orangutan	Lemur	8.00	211	0.0389	13.00	728	0.0181
	Gorilla	Macaque	3.00	211.5	0.0143	1.00	727.5	0.0014
	Gorilla	Capuchin	0.00	211.17	0	0.00	727.83	0
	Gorilla	Colobus	2.00	211.17	0.0095	2.00	727.83	0.0028
	Gorilla	Gibbon	0.00	211.17	0	0.00	727.83	0
	Gorilla	Lemur	8.00	211.17	0.0389	11.00	727.83	0.0153
	Macaque	Capuchin	3.00	211.5	0.0143	1.00	727.5	0.0014
	Macaque	Colobus	1.00	211.5	0.0047	1.00	727.5	0.0014
	Macaque	Gibbon	3.00	211.5	0.0143	1.00	727.5	0.0014
	Macaque	Lemur	9.00	211.5	0.0438	12.00	727.5	0.0167
	Capuchin	Colobus	2.00	211.17	0.0095	2.00	727.83	0.0028
	Capuchin	Gibbon	0.00	211.17	0	0.00	727.83	0
	Capuchin	Lemur	8.00	211.17	0.0389	11.00	727.83	0.0153
	Colobus	Gibbon	2.00	211.17	0.0095	2.00	727.83	0.0028
	Colobus	Lemur	8.00	211.17	0.0389	13.00	727.83	0.0181
	Gibbon	Lemur	8.00	211.17	0.0389	11.00	727.83	0.0153
	AVERAGE				0.0146029			0.00501143
	EXON 3
	Human	Chimpanzee	0.00	28.00	0	0.00	107	0
	Human	Orangutan	1.00	28.00	0.0366	0.00	107	0
	Human	Gorilla	0.00	28.00	0	0.00	107	0
	Human	Macaque	0.00	28.00	0	1.00	107	0.0094
	Human	Capuchin	2.00	28.00	0.0751	0.00	107	0
	Human	Colobus	0.00	28.00	0	0.00	107	0
	Human	Gibbon	0.00	28.00	0	0.00	107	0
	Human	Lemur	4.00	28.33	0.1564	0.00	106.67	0
	Human	Tarsier	5.00	28.00	0.204	0.00	107	0
	Chimpanzee	Orangutan	1.00	28.00	0.0366	0.00	107	0
	Chimpanzee	Gorilla	0.00	28.00	0	0.00	107	0
	Chimpanzee	Macaque	0.00	28.00	0	1.00	107	0.0094
	Chimpanzee	Capuchin	2.00	28.00	0.0751	0.00	107	0
	Chimpanzee	Colobus	0.00	28.00	0	0.00	107	0
	Chimpanzee	Gibbon	0.00	28.00	0	0.00	107	0
	Chimpanzee	Lemur	4.00	28.33	0.1564	0.00	106.67	0
	Chimpanzee	Tarsier	5.00	28.00	0.204	0.00	107	0
	Orangutan	Gorilla	1.00	28.00	0.0366	0.00	107	0
	Orangutan	Macaque	1.00	28.00	0.0366	1.00	107	0.0094
	Orangutan	Capuchin	3.00	28.00	0.1156	0.00	107	0
	Orangutan	Colobus	1.00	28.00	0.0366	0.00	107	0
	Orangutan	Gibbon	1.00	28.00	0.0366	0.00	107	0
	Orangutan	Lemur	5.00	28.33	0.2012	0.00	106.67	0
	Orangutan	Tarsier	4.00	28.00	0.1585	0.00	107	0
	Gorilla	Macaque	0.00	28.00	0	1.00	107	0.0094
	Gorilla	Capuchin	2.00	28.00	0.0751	0.00	107	0
	Gorilla	Colobus	0.00	28.00	0	0.00	107	0
	Gorilla	Gibbon	0.00	28.00	0	0.00	107	0
	Gorilla	Lemur	4.00	28.33	0.1564	0.00	106.67	0
	Gorilla	Tarsier	5.00	28.00	0.204	0.00	107	0
	Macaque	Capuchin	2.00	28.00	0.0751	1.00	107	0.0094
	Macaque	Colobus	0.00	28.00	0	1.00	107	0.0094
	Macaque	Gibbon	0.00	28.00	0	1.00	107	0.0094
	Macaque	Lemur	4.00	28.33	0.1564	1.00	106.67	0.0094
	Macaque	Tarsier	5.00	28.00	0.204	1.00	107	0.0094
	Capuchin	Colobus	2.00	28.00	0.0751	0.00	107	0
	Capuchin	Gibbon	2.00	28.00	0.0751	0.00	107	0
	Capuchin	Lemur	4.00	28.33	0.1564	0.00	106.67	0
	Capuchin	Tarsier	5.00	28.00	0.204	0.00	107	0
	Colobus	Gibbon	0.00	28.00	0	0.00	107	0
	Colobus	Lemur	4.00	28.33	0.1564	0.00	106.67	0
	Colobus	Tarsier	5.00	28.00	0.204	0.00	107	0
	Gibbon	Lemur	4.00	28.33	0.1564	0.00	106.67	0
	Gibbon	Tarsier	5.00	28.00	0.204	0.00	107	0
	Lemur	Tarsier	5.00	28.33	0.2012	0.00	106.67	0
	AVERAGE				0.0859889			0.00188
	EXON 4
	Human	Chimpanzee	0.00	38.33	0	0.00	129.67	0
	Human	Gorilla	0.00	38.33	0	0.00	129.67	0
	Human	Macaque	0.00	38.67	0	1.00	129.33	0.0078
	Human	Orangutan	0.00	38.17	0	1.00	129.83	0.0077
	Human	Capuchin	0.00	38.00	0	1.00	130	0.0077
	Human	Colobus	0.00	38.33	0	0.00	129.67	0
	Human	Gibbon	1.00	38.00	0.0268	1.00	130	0.0077
	Human	Lemur	0.00	37.67	0	5.00	130.33	0.0394
	Human	Tarsier	0.00	37.67	0	5.00	130.33	0.0394
	Chimpanzee	Gorilla	0.00	38.33	0	0.00	129.67	0
	Chimpanzee	Macaque	0.00	38.67	0	1.00	129.33	0.0078
	Chimpanzee	Orangutan	0.00	38.17	0	1.00	129.83	0.0077
	Chimpanzee	Capuchin	0.00	38.00	0	1.00	130	0.0077
	Chimpanzee	Colobus	0.00	38.33	0	0.00	129.67	0
	Chimpanzee	Gibbon	1.00	38.00	0.0268	1.00	130	0.0077
	Chimpanzee	Lemur	0.00	37.67	0	5.00	130.33	0.0394
	Chimpanzee	Tarsier	0.00	37.67	0	5.00	130.33	0.0394
	Gorilla	Macaque	0.00	38.67	0	1.00	129.33	0.0078
	Gorilla	Orangutan	0.00	38.17	0	1.00	129.83	0.0077
	Gorilla	Capuchin	0.00	38.00	0	1.00	130	0.0077
	Gorilla	Colobus	0.00	38.33	0	0.00	129.67	0
	Gorilla	Gibbon	1.00	38.00	0.0268	1.00	130	0.0077
	Gorilla	Lemur	0.00	37.67	0	5.00	130.33	0.0394
	Gorilla	Tarsier	0.00	37.67	0	5.00	130.33	0.0394
	Macaque	Orangutan	0.00	38.50	0	2.00	129.5	0.0156
	Macaque	Capuchin	0.00	38.33	0	2.00	129.67	0.0156
	Macaque	Colobus	0.00	38.67	0	1.00	129.33	0.0078
	Macaque	Gibbon	1.00	38.33	0.0266	2.00	129.67	0.0156
	Macaque	Lemur	0.00	38.00	0	6.00	130	0.0476
	Macaque	Tarsier	0.00	38.00	0	6.00	130	0.0476
	Orangutan	Capuchin	0.00	37.83	0	2.00	130.17	0.0155
	Orangutan	Colobus	0.00	38.17	0	1.00	129.83	0.0077
	Orangutan	Gibbon	1.00	37.83	0.0269	2.00	130.17	0.0155
	Orangutan	Lemur	0.00	37.50	0	4.00	130.5	0.0313
	Orangutan	Tarsier	0.00	37.50	0	4.00	130.5	0.0313
	Capuchin	Colobus	0.00	38.00	0	1.00	130	0.0077
	Capuchin	Gibbon	1.00	37.67	0.027	2.00	130.33	0.0155
	Capuchin	Lemur	0.00	37.33	0	6.00	130.67	0.0474
	Capuchin	Tarsier	0.00	37.33	0	6.00	130.67	0.0474
	Colobus	Gibbon	1.00	38.00	0.0268	1.00	130	0.0077
	Colobus	Lemur	0.00	37.67	0	5.00	130.33	0.0394
	Colobus	Tarsier	0.00	37.67	0	5.00	130.33	0.0394
	Gibbon	Lemur	1.00	37.33	0.0273	4.00	130.67	0.0313
	Gibbon	Tarsier	1.00	37.33	0.0273	4.00	130.67	0.0313
	Lemur	Tarsier	0.00	37.00	0	0.00	131	0
	AVERAGE				0.00538444			0.0188289
	EXON 5
	Human	Orangutan	15.00	561.17	0.0272	17.00	1955.83	0.0087
	Human	Gorilla	6.00	561.58	0.0108	9.00	1955.42	0.0046
	Human	Chimpanzee	3.00	561.33	0.0054	5.00	1955.67	0.0026
	Human	Macaque	33.00	561.75	0.0612	27.00	1955.25	0.0139
	Human	Capuchin	50.00	560.83	0.0949	60.00	1956.17	0.0313
	Human	Colobus	30.00	562.42	0.0553	31.00	1954.58	0.016
	Human	Galago	154.5	568	0.3379	159.5	1949	0.0867
	Human	Gibbon	16.00	561.58	0.029	21.00	1955.42	0.0108
	Human	Lemur	137.5	565.17	0.2941	146.5	1951.83	0.0791
	Human	Tarsier	143.08	562.75	0.3105	148.92	1954.25	0.0804
	Orangutan	Gorilla	11.00	560.25	0.0199	14.00	1956.75	0.0072
	Orangutan	Chimpanzee	12.00	560	0.0217	12.00	1957	0.0062
	Orangutan	Macaque	36.00	560.42	0.0672	30.00	1956.58	0.0155
	Orangutan	Capuchin	53.00	559.5	0.1013	61.00	1957.5	0.0318
	Orangutan	Colobus	35.00	561.08	0.0651	34.00	1955.92	0.0176
	Orangutan	Galago	155	566.67	0.3403	160	1950.33	0.0869
	Orangutan	Gibbon	19.00	560.25	0.0347	22.00	1956.75	0.0113
	Orangutan	Lemur	139	563.83	0.2989	151	1953.17	0.0816
	Orangutan	Tarsier	144.75	561.42	0.3159	152.25	1955.58	0.0822
	Gorilla	Chimpanzee	5.00	560.42	0.009	4.00	1956.58	0.002
	Gorilla	Macaque	31.00	560.83	0.0574	23.00	1956.17	0.0119
	Gorilla	Capuchin	49.00	559.92	0.0931	57.00	1957.08	0.0297
	Gorilla	Colobus	30.00	561.5	0.0554	27.00	1955.5	0.0139
	Gorilla	Galago	149.5	567.08	0.3248	156.5	1949.92	0.0849
	Gorilla	Gibbon	14.00	560.67	0.0254	18.00	1956.33	0.0093
	Gorilla	Lemur	134.5	564.25	0.2869	142.5	1952.75	0.0768
	Gorilla	Tarsier	140.75	561.83	0.3049	148.25	1955.17	0.0799
	Chimpanzee	Macaque	32.00	560.58	0.0594	22.00	1956.42	0.0113
	Chimpanzee	Capuchin	49.00	559.67	0.0931	55.00	1957.33	0.0286
	Chimpanzee	Colobus	29.00	561.25	0.0535	26.00	1955.75	0.0134
	Chimpanzee	Galago	151.5	566.83	0.3305	156.5	1950.17	0.0849
	Chimpanzee	Gibbon	17.00	560.42	0.031	16.00	1956.58	0.0082
	Chimpanzee	Lemur	136.5	564	0.2922	143.5	1953	0.0773
	Chimpanzee	Tarsier	140.25	561.58	0.3037	148.75	1955.42	0.0802
	Macaque	Capuchin	55.50	560.08	0.1063	61.50	1956.92	0.0321
	Macaque	Colobus	15.00	561.67	0.0272	13.00	1955.33	0.0067
	Macaque	Galago	152.5	567.25	0.3329	161.5	1949.75	0.0878
	Macaque	Gibbon	33.50	560.83	0.0622	25.50	1956.17	0.0132
	Macaque	Lemur	142.5	564.42	0.3078	146.5	1952.58	0.0791
	Macaque	Tarsier	149.25	562	0.3278	150.75	1955	0.0814
	Capuchin	Colobus	52.50	560.75	0.1	62.50	1956.25	0.0326
	Capuchin	Galago	154.17	566.33	0.3382	170.83	1950.67	0.0931
	Capuchin	Gibbon	49.00	559.92	0.0931	57.00	1957.08	0.0297
	Capuchin	Lemur	129.5	563.5	0.2744	155.5	1953.5	0.0841
	Capuchin	Tarsier	146.25	561.08	0.3203	157.75	1955.92	0.0853
	Colobus	Galago	154	567.92	0.3365	161	1949.08	0.0875
	Colobus	Gibbon	32.50	561.5	0.0602	29.50	1955.5	0.0152
	Colobus	Lemur	141.5	565.08	0.3047	150.5	1951.92	0.0814
	Colobus	Tarsier	145.92	562.67	0.3182	148.08	1954.33	0.0799
	Galago	Gibbon	151.5	567.08	0.3303	154.5	1949.92	0.0837
	Galago	Lemur	133.17	570.67	0.2795	114.83	1946.33	0.0614
	Galago	Tarsier	168.75	568.25	0.3781	180.25	1948.75	0.0987
	Gibbon	Lemur	136	564.25	0.2908	146	1952.75	0.0788
	Gibbon	Tarsier	142.25	561.83	0.3089	147.75	1955.17	0.0797
	Lemur	Tarsier	158.25	565.42	0.3503	172.75	1951.58	0.0942
	AVERAGE				0.182896			0.0485873
	EXON 6
	Human	Chimpanzee	0.00	26.83	0	0.00	99.17	0
	Human	Gorilla	0.00	26.83	0	0.00	99.17	0
	Human	Macaque	0.00	26.83	0	0.00	99.17	0
	Human	Orangutan	0.00	26.83	0	0.00	99.17	0
	Human	Capuchin	0.00	27.33	0	2.00	98.67	0.0205
	Human	Colobus	0.00	26.83	0	0.00	99.17	0
	Human	Galago	0.00	27.00	0	5.00	99.00	0.0523
	Human	Gibbon	0.00	26.83	0	0.00	99.17	0
	Human	Lemur	1.00	26.67	0.0385	1.00	99.33	0.0101
	Human	Tarsier	0.00	26.83	0	1.00	99.17	0.0102
	Chimpanzee	Gorilla	0.00	26.83	0	0.00	99.17	0
	Chimpanzee	Macaque	0.00	26.83	0	0.00	99.17	0
	Chimpanzee	Orangutan	0.00	26.83	0	0.00	99.17	0
	Chimpanzee	Capuchin	0.00	27.33	0	2.00	98.67	0.0205
	Chimpanzee	Colobus	0.00	26.83	0	0.00	99.17	0
	Chimpanzee	Galago	0.00	27.00	0	5.00	99.00	0.0523
	Chimpanzee	Gibbon	0.00	26.83	0	0.00	99.17	0
	Chimpanzee	Lemur	1.00	26.67	0.0385	1.00	99.33	0.0101
	Chimpanzee	Tarsier	0.00	26.83	0	1.00	99.17	0.0102
	Gorilla	Macaque	0.00	26.83	0	0.00	99.17	0
	Gorilla	Orangutan	0.00	26.83	0	0.00	99.17	0
	Gorilla	Capuchin	0.00	27.33	0	2.00	98.67	0.0205
	Gorilla	Colobus	0.00	26.83	0	0.00	99.17	0
	Gorilla	Galago	0.00	27.00	0	5.00	99.00	0.0523
	Gorilla	Gibbon	0.00	26.83	0	0.00	99.17	0
	Gorilla	Lemur	1.00	26.67	0.0385	1.00	99.33	0.0101
	Gorilla	Tarsier	0.00	26.83	0	1.00	99.17	0.0102
	Macaque	Orangutan	0.00	26.83	0	0.00	99.17	0
	Macaque	Capuchin	0.00	27.33	0	2.00	98.67	0.0205
	Macaque	Colobus	0.00	26.83	0	0.00	99.17	0
	Macaque	Galago	0.00	27.00	0	5.00	99.00	0.0523
	Macaque	Gibbon	0.00	26.83	0	0.00	99.17	0
	Macaque	Lemur	1.00	26.67	0.0385	1.00	99.33	0.0101
	Macaque	Tarsier	0.00	26.83	0	1.00	99.17	0.0102
	Orangutan	Capuchin	0.00	27.33	0	2.00	98.67	0.0205
	Orangutan	Colobus	0.00	26.83	0	0.00	99.17	0
	Orangutan	Galago	0.00	27.00	0	5.00	99.00	0.0523
	Orangutan	Gibbon	0.00	26.83	0	0.00	99.17	0
	Orangutan	Lemur	1.00	26.67	0.0385	1.00	99.33	0.0101
	Orangutan	Tarsier	0.00	26.83	0	1.00	99.17	0.0102
	Capuchin	Colobus	0.00	27.33	0	2.00	98.67	0.0205
	Capuchin	Galago	0.00	27.50	0	7.00	98.50	0.0747
	Capuchin	Gibbon	0.00	27.33	0	2.00	98.67	0.0205
	Capuchin	Lemur	1.00	27.17	0.0377	3.00	98.83	0.031
	Capuchin	Tarsier	0.00	27.33	0	3.00	98.67	0.031
	Colobus	Galago	0.00	27.00	0	5.00	99.00	0.0523
	Colobus	Gibbon	0.00	26.83	0	0.00	99.17	0
	Colobus	Lemur	1.00	26.67	0.0385	1.00	99.33	0.0101
	Colobus	Tarsier	0.00	26.83	0	1.00	99.17	0.0102
	Galago	Gibbon	0.00	27.00	0	5.00	99.00	0.0523
	Galago	Lemur	1.00	26.83	0.0382	5.00	99.17	0.0522
	Galago	Tarsier	0.00	27.00	0	6.00	99.00	0.0632
	Gibbon	Lemur	1.00	26.67	0.0385	1.00	99.33	0.0101
	Gibbon	Tarsier	0.00	26.83	0	1.00	99.17	0.0102
	Lemur	Tarsier	1.00	26.67	0.0385	2.00	99.33	0.0204
	AVERAGE				0.00698			0.0168036
	EXON 7
	Human	Chimpanzee	0.00	69.17	0	0.00	200.83	0
	Human	Gorilla	0.00	69.17	0	0.00	200.83	0
	Human	Macaque	0.00	69.17	0	0.00	200.83	0
	Human	Orangutan	1.00	69.17	0.0146	0.00	200.83	0
	Human	Capuchin	1.00	69.17	0.0146	0.00	200.83	0
	Human	Colobus	0.00	69.17	0	0.00	200.83	0
	Human	Galago	8.00	68.50	0.127	4.00	201.5	0.0201
	Human	Gibbon	0.00	69.17	0	0.00	200.83	0
	Human	Lemur	0.00	69.17	0	0.00	200.83	0
	Human	Tarsier	6.00	68.92	0.0925	2.00	201.08	0.01
	Chimpanzee	Gorilla	0.00	69.17	0	0.00	200.83	0
	Chimpanzee	Macaque	0.00	69.17	0	0.00	200.83	0
	Chimpanzee	Orangutan	1.00	69.17	0.0146	0.00	200.83	0
	Chimpanzee	Capuchin	1.00	69.17	0.0146	0.00	200.83	0
	Chimpanzee	Colobus	0.00	69.17	0	0.00	200.83	0
	Chimpanzee	Galago	8.00	68.50	0.127	4.00	201.5	0.0201
	Chimpanzee	Gibbon	0.00	69.17	0	0.00	200.83	0
	Chimpanzee	Lemur	0.00	69.17	0	0.00	200.83	0
	Chimpanzee	Tarsier	6.00	68.92	0.0925	2.00	201.08	0.01
	Gorilla	Macaque	0.00	69.17	0	0.00	200.83	0
	Gorilla	Orangutan	1.00	69.17	0.0146	0.00	200.83	0
	Gorilla	Capuchin	1.00	69.17	0.0146	0.00	200.83	0
	Gorilla	Colobus	0.00	69.17	0	0.00	200.83	0
	Gorilla	Galago	8.00	68.50	0.127	4.00	201.5	0.0201
	Gorilla	Gibbon	0.00	69.17	0	0.00	200.83	0
	Gorilla	Lemur	0.00	69.17	0	0.00	200.83	0
	Gorilla	Tarsier	6.00	68.92	0.0925	2.00	201.08	0.01
	Macaque	Orangutan	1.00	69.17	0.0146	0.00	200.83	0
	Macaque	Capuchin	1.00	69.17	0.0146	0.00	200.83	0
	Macaque	Colobus	0.00	69.17	0	0.00	200.83	0
	Macaque	Galago	8.00	68.50	0.127	4.00	201.5	0.0201
	Macaque	Gibbon	0.00	69.17	0	0.00	200.83	0
	Macaque	Lemur	0.00	69.17	0	0.00	200.83	0
	Macaque	Tarsier	6.00	68.92	0.0925	2.00	201.08	0.01
	Orangutan	Capuchin	2.00	69.17	0.0295	0.00	200.83	0
	Orangutan	Colobus	1.00	69.17	0.0146	0.00	200.83	0
	Orangutan	Galago	7.00	68.50	0.1099	4.00	201.5	0.0201
	Orangutan	Gibbon	1.00	69.17	0.0146	0.00	200.83	0
	Orangutan	Lemur	1.00	69.17	0.0146	0.00	200.83	0
	Orangutan	Tarsier	7.00	68.92	0.1091	2.00	201.08	0.01
	Capuchin	Colobus	1.00	69.17	0.0146	0.00	200.83	0
	Capuchin	Galago	8.00	68.50	0.127	4.00	201.5	0.0201
	Capuchin	Gibbon	1.00	69.17	0.0146	0.00	200.83	0
	Capuchin	Lemur	1.00	69.17	0.0146	0.00	200.83	0
	Capuchin	Tarsier	6.00	68.92	0.0925	2.00	201.08	0.01
	Colobus	Galago	8.00	68.50	0.127	4.00	201.5	0.0201
	Colobus	Gibbon	0.00	69.17	0	0.00	200.83	0
	Colobus	Lemur	0.00	69.17	0	0.00	200.83	0
	Colobus	Tarsier	6.00	68.92	0.0925	2.00	201.08	0.01
	Galago	Gibbon	8.00	68.50	0.127	4.00	201.5	0.0201
	Galago	Lemur	8.00	68.50	0.127	4.00	201.5	0.0201
	Galago	Tarsier	8.00	68.25	0.1275	6.00	201.75	0.0303
	Gibbon	Lemur	0.00	69.17	0	0.00	200.83	0
	Gibbon	Tarsier	6.00	68.92	0.0925	2.00	201.08	0.01
	Lemur	Tarsier	6.00	68.92	0.0925	2.00	201.08	0.01
	AVERAGE				0.04248			0.00547636
	EXON 8
	Human	Chimpanzee	0.00	23.50	0	0.00	87.50	0
	Human	Gorilla	0.00	23.50	0	0.00	87.50	0
	Human	Macaque	0.00	23.50	0	0.00	87.50	0
	Human	Orangutan	0.00	23.50	0	0.00	87.50	0
	Human	Capuchin	1.00	23.50	0.0438	0.00	87.50	0
	Human	Colobus	0.00	23.50	0	0.00	87.50	0
	Human	Galago	3.00	23.50	0.1399	0.00	87.50	0
	Human	Gibbon	0.00	23.50	0	0.00	87.50	0
	Human	Lemur	3.00	23.50	0.1399	0.00	87.50	0
	Human	Tarsier	3.00	23.50	0.1399	2.00	87.50	0.0232
	Chimpanzee	Gorilla	0.00	23.50	0	0.00	87.50	0
	Chimpanzee	Macaque	0.00	23.50	0	0.00	87.50	0
	Chimpanzee	Orangutan	0.00	23.50	0	0.00	87.50	0
	Chimpanzee	Capuchin	1.00	23.50	0.0438	0.00	87.50	0
	Chimpanzee	Colobus	0.00	23.50	0	0.00	87.50	0
	Chimpanzee	Galago	3.00	23.50	0.1399	0.00	87.50	0
	Chimpanzee	Gibbon	0.00	23.50	0	0.00	87.50	0
	Chimpanzee	Lemur	3.00	23.50	0.1399	0.00	87.50	0
	Chimpanzee	Tarsier	3.00	23.50	0.1399	2.00	87.50	0.0232
	Gorilla	Macaque	0.00	23.50	0	0.00	87.50	0
	Gorilla	Orangutan	0.00	23.50	0	0.00	87.50	0
	Gorilla	Capuchin	1.00	23.50	0.0438	0.00	87.50	0
	Gorilla	Colobus	0.00	23.50	0	0.00	87.50	0
	Gorilla	Galago	3.00	23.50	0.1399	0.00	87.50	0
	Gorilla	Gibbon	0.00	23.50	0	0.00	87.50	0
	Gorilla	Lemur	3.00	23.50	0.1399	0.00	87.50	0
	Gorilla	Tarsier	3.00	23.50	0.1399	2.00	87.50	0.0232
	Macaque	Orangutan	0.00	23.50	0	0.00	87.50	0
	Macaque	Capuchin	1.00	23.50	0.0438	0.00	87.50	0
	Macaque	Colobus	0.00	23.50	0	0.00	87.50	0
	Macaque	Galago	3.00	23.50	0.1399	0.00	87.50	0
	Macaque	Gibbon	0.00	23.50	0	0.00	87.50	0
	Macaque	Lemur	3.00	23.50	0.1399	0.00	87.50	0
	Macaque	Tarsier	3.00	23.50	0.1399	2.00	87.50	0.0232
	Orangutan	Capuchin	1.00	23.50	0.0438	0.00	87.50	0
	Orangutan	Colobus	0.00	23.50	0	0.00	87.50	0
	Orangutan	Galago	3.00	23.50	0.1399	0.00	87.50	0
	Orangutan	Gibbon	0.00	23.50	0	0.00	87.50	0
	Orangutan	Lemur	3.00	23.50	0.1399	0.00	87.50	0
	Orangutan	Tarsier	3.00	23.50	0.1399	2.00	87.50	0.0232
	Capuchin	Colobus	1.00	23.50	0.0438	0.00	87.50	0
	Capuchin	Galago	4.00	23.50	0.1931	0.00	87.50	0
	Capuchin	Gibbon	1.00	23.50	0.0438	0.00	87.50	0
	Capuchin	Lemur	4.00	23.50	0.1931	0.00	87.50	0
	Capuchin	Tarsier	4.00	23.50	0.1931	2.00	87.50	0.0232
	Colobus	Galago	3.00	23.50	0.1399	0.00	87.50	0
	Colobus	Gibbon	0.00	23.50	0	0.00	87.50	0
	Colobus	Lemur	3.00	23.50	0.1399	0.00	87.50	0
	Colobus	Tarsier	3.00	23.50	0.1399	2.00	87.50	0.0232
	Galago	Gibbon	3.00	23.50	0.1399	0.00	87.50	0
	Galago	Lemur	0.00	23.50	0	0.00	87.50	0
	Galago	Tarsier	4.00	23.50	0.1931	2.00	87.50	0.0232
	Gibbon	Lemur	3.00	23.50	0.1399	0.00	87.50	0
	Gibbon	Tarsier	3.00	23.50	0.1399	2.00	87.50	0.0232
	Lemur	Tarsier	4.00	23.50	0.1931	2.00	87.50	0.0232
	AVERAGE				0.0765455			0.00421818
	EXON 9
	Human	Chimpanzee	0.00	18.67	0	0.00	56.33	0
	Human	Gorilla	0.00	18.67	0	0.00	56.33	0
	Human	Macaque	0.00	18.67	0	0.00	56.33	0
	Human	Orangutan	0.00	18.67	0	0.00	56.33	0
	Human	Capuchin	0.00	19.00	0	3.00	56.00	0.0556
	Human	Colobus	0.00	18.67	0	0.00	56.33	0
	Human	Gibbon	0.00	18.67	0	0.00	56.33	0
	Human	Lemur	5.00	18.08	0.3449	4.00	56.92	0.0738
	Human	Tarsier	7.00	18.17	0.5408	5.00	56.83	0.0936
	Chimpanzee	Gorilla	0.00	18.67	0	0.00	56.33	0
	Chimpanzee	Macaque	0.00	18.67	0	0.00	56.33	0
	Chimpanzee	Orangutan	0.00	18.67	0	0.00	56.33	0
	Chimpanzee	Capuchin	0.00	19.00	0	3.00	56.00	0.0556
	Chimpanzee	Colobus	0.00	18.67	0	0.00	56.33	0
	Chimpanzee	Gibbon	0.00	18.67	0	0.00	56.33	0
	Chimpanzee	Lemur	5.00	18.08	0.3449	4.00	56.92	0.0738
	Chimpanzee	Tarsier	7.00	18.17	0.5408	5.00	56.83	0.0936
	Gorilla	Macaque	0.00	18.67	0	0.00	56.33	0
	Gorilla	Orangutan	0.00	18.67	0	0.00	56.33	0
	Gorilla	Capuchin	0.00	19.00	0	3.00	56.00	0.0556
	Gorilla	Colobus	0.00	18.67	0	0.00	56.33	0
	Gorilla	Gibbon	0.00	18.67	0	0.00	56.33	0
	Gorilla	Lemur	5.00	18.08	0.3449	4.00	56.92	0.0738
	Gorilla	Tarsier	7.00	18.17	0.5408	5.00	56.83	0.0936
	Macaque	Orangutan	0.00	18.67	0	0.00	56.33	0
	Macaque	Capuchin	0.00	19.00	0	3.00	56.00	0.0556
	Macaque	Colobus	0.00	18.67	0	0.00	56.33	0
	Macaque	Gibbon	0.00	18.67	0	0.00	56.33	0
	Macaque	Lemur	5.00	18.08	0.3449	4.00	56.92	0.0738
	Macaque	Tarsier	7.00	18.17	0.5408	5.00	56.83	0.0936
	Orangutan	Capuchin	0.00	19.00	0	3.00	56.00	0.0556
	Orangutan	Colobus	0.00	18.67	0	0.00	56.33	0
	Orangutan	Gibbon	0.00	18.67	0	0.00	56.33	0
	Orangutan	Lemur	5.00	18.08	0.3449	4.00	56.92	0.0738
	Orangutan	Tarsier	7.00	18.17	0.5408	5.00	56.83	0.0936
	Capuchin	Colobus	0.00	19.00	0	3.00	56.00	0.0556
	Capuchin	Gibbon	0.00	19.00	0	3.00	56.00	0.0556
	Capuchin	Lemur	5.00	18.42	0.3371	7.00	56.58	0.1352
	Capuchin	Tarsier	7.00	18.50	0.5266	8.00	56.50	0.1569
	Colobus	Gibbon	0.00	18.67	0	0.00	56.33	0
	Colobus	Lemur	5.00	18.08	0.3449	4.00	56.92	0.0738
	Colobus	Tarsier	7.00	18.17	0.5408	5.00	56.83	0.0936
	Gibbon	Lemur	5.00	18.08	0.3449	4.00	56.92	0.0738
	Gibbon	Tarsier	7.00	18.17	0.5408	5.00	56.83	0.0936
	Lemur	Tarsier	4.00	17.58	0.2711	3.00	57.42	0.0542
	AVERAGE				0.162993			0.0423844
	EXON 10
	Human	Chimpanzee	0.00	25.50	0	0.00	94.50	0
	Human	Gorilla	1.00	25.50	0.0403	0.00	94.50	0
	Human	Macaque	1.00	25.25	0.0407	4.00	94.75	0.0435
	Human	Orangutan	2.00	25.58	0.0826	0.00	94.42	0
	Human	Capuchin	2.00	25.17	0.084	3.00	94.83	0.0323
	Human	Colobus	1.00	25.25	0.0407	4.00	94.75	0.0435
	Human	Galago	10.00	25.83	0.5445	7.00	94.17	0.0783
	Human	Gibbon	1.00	25.50	0.0403	1.00	94.50	0.0107
	Human	Lemur	8.67	25.75	0.4467	9.33	94.25	0.1062
	Human	Tarsier	6.00	26.25	0.2726	10.00	93.75	0.1151
	Chimpanzee	Gorilla	1.00	25.50	0.0403	0.00	94.50	0
	Chimpanzee	Macaque	1.00	25.25	0.0407	4.00	94.75	0.0435
	Chimpanzee	Orangutan	2.00	25.58	0.0826	0.00	94.42	0
	Chimpanzee	Capuchin	2.00	25.17	0.084	3.00	94.83	0.0323
	Chimpanzee	Colobus	1.00	25.25	0.0407	4.00	94.75	0.0435
	Chimpanzee	Galago	10.00	25.83	0.5445	7.00	94.17	0.0783
	Chimpanzee	Gibbon	1.00	25.50	0.0403	1.00	94.50	0.0107
	Chimpanzee	Lemur	8.67	25.75	0.4467	9.33	94.25	0.1062
	Chimpanzee	Tarsier	6.00	26.25	0.2726	10.00	93.75	0.1151
	Gorilla	Macaque	0.00	25.25	0	4.00	94.75	0.0435
	Gorilla	Orangutan	1.00	25.58	0.0401	0.00	94.42	0
	Gorilla	Capuchin	1.00	25.17	0.0408	3.00	94.83	0.0323
	Gorilla	Colobus	0.00	25.25	0	4.00	94.75	0.0435
	Gorilla	Galago	11.00	25.83	0.629	7.00	94.17	0.0783
	Gorilla	Gibbon	0.00	25.50	0	1.00	94.50	0.0107
	Gorilla	Lemur	7.67	25.75	0.3794	9.33	94.25	0.1062
	Gorilla	Tarsier	7.00	26.25	0.3295	10.00	93.75	0.1151
	Macaque	Orangutan	1.00	25.33	0.0406	4.00	94.67	0.0435
	Macaque	Capuchin	1.00	24.92	0.0412	5.00	95.08	0.0545
	Macaque	Colobus	0.00	25.00	0	0.00	95.00	0
	Macaque	Galago	11.00	25.58	0.6387	9.00	94.42	0.1019
	Macaque	Gibbon	0.00	25.25	0	5.00	94.75	0.0547
	Macaque	Lemur	7.67	25.50	0.3842	10.33	94.50	0.1182
	Macaque	Tarsier	7.50	26.00	0.3641	11.50	94.00	0.1336
	Orangutan	Capuchin	2.00	25.25	0.0837	3.00	94.75	0.0324
	Orangutan	Colobus	1.00	25.33	0.0406	4.00	94.67	0.0435
	Orangutan	Galago	10.00	25.92	0.5419	7.00	94.08	0.0784
	Orangutan	Gibbon	1.00	25.58	0.0401	1.00	94.42	0.0107
	Orangutan	Lemur	6.67	25.83	0.3163	9.33	94.17	0.1063
	Orangutan	Tarsier	8.00	26.33	0.3895	10.00	93.67	0.1152
	Capuchin	Colobus	1.00	24.92	0.0412	5.00	95.08	0.0545
	Capuchin	Galago	10.00	25.50	0.555	8.00	94.50	0.0898
	Capuchin	Gibbon	1.00	25.17	0.0408	2.00	94.83	0.0214
	Capuchin	Lemur	6.67	25.42	0.3228	10.33	94.58	0.1181
	Capuchin	Tarsier	6.50	25.92	0.3053	11.50	94.08	0.1334
	Colobus	Galago	11.00	25.58	0.6387	9.00	94.42	0.1019
	Colobus	Gibbon	0.00	25.25	0	5.00	94.75	0.0547
	Colobus	Lemur	7.67	25.50	0.3842	10.33	94.50	0.1182
	Colobus	Tarsier	7.50	26.00	0.3641	11.50	94.00	0.1336
	Galago	Gibbon	11.00	25.83	0.629	8.00	94.17	0.0902
	Galago	Lemur	9.00	26.08	0.4622	8.00	93.92	0.0904
	Galago	Tarsier	11.00	26.58	0.6018	10.00	93.42	0.1155
	Gibbon	Lemur	7.67	25.75	0.3794	10.33	94.25	0.1185
	Gibbon	Tarsier	7.50	26.25	0.3597	10.50	93.75	0.1213
	Lemur	Tarsier	9.00	26.50	0.4522	12.00	93.50	0.1408
	AVERAGE				0.236744			0.0669818
	EXON 11
	Human1	Chimpanzee	0.00	32.50	0	0.00	111.5	0
	Human1	Gorilla	0.00	32.83	0	1.00	111.17	0.009
	Human1	Macaque	3.00	32.50	0.0985	2.00	111.5	0.0182
	Human1	Orangutan	2.00	32.50	0.0642	1.00	111.5	0.009
	Human1	Capuchin	3.00	32.50	0.0985	2.00	111.5	0.0182
	Human1	Colobus	4.00	32.50	0.1344	3.00	111.5	0.0274
	Human1	Galago	12.00	32.58	0.5066	6.00	111.42	0.0559
	Human1	Gibbon	2.00	32.50	0.0642	0.00	111.5	0
	Human1	Lemur	6.00	32.75	0.2101	6.00	111.25	0.056
	Human1	Tarsier	7.00	33.67	0.2435	4.00	110.33	0.0372
	Chimpanzee	Gorilla	0.00	32.83	0	1.00	111.17	0.009
	Chimpanzee	Macaque	3.00	32.50	0.0985	2.00	111.5	0.0182
	Chimpanzee	Orangutan	2.00	32.50	0.0642	1.00	111.5	0.009
	Chimpanzee	Capuchin	3.00	32.50	0.0985	2.00	111.5	0.0182
	Chimpanzee	Colobus	4.00	32.50	0.1344	3.00	111.5	0.0274
	Chimpanzee	Galago	12.00	32.58	0.5066	6.00	111.42	0.0559
	Chimpanzee	Gibbon	2.00	32.50	0.0642	0.00	111.5	0
	Chimpanzee	Lemur	6.00	32.75	0.2101	6.00	111.25	0.056
	Chimpanzee	Tarsier	7.00	33.67	0.2435	4.00	110.33	0.0372
	Gorilla	Macaque	3.00	32.83	0.0974	3.00	111.17	0.0275
	Gorilla	Orangutan	2.00	32.83	0.0635	2.00	111.17	0.0182
	Gorilla	Capuchin	3.00	32.83	0.0974	3.00	111.17	0.0275
	Gorilla	Colobus	4.00	32.83	0.1329	4.00	111.17	0.0369
	Gorilla	Galago	12.00	32.92	0.4993	7.00	111.08	0.0658
	Gorilla	Gibbon	2.00	32.83	0.0635	1.00	111.17	0.009
	Gorilla	Lemur	6.00	33.08	0.2076	7.00	110.92	0.0659
	Gorilla	Tarsier	7.00	34.00	0.2407	5.00	110	0.0469
	Macaque	Orangutan	1.00	32.50	0.0314	1.00	111.5	0.009
	Macaque	Capuchin	2.00	32.50	0.0642	2.00	111.5	0.0182
	Macaque	Colobus	1.00	32.50	0.0314	1.00	111.5	0.009
	Macaque	Galago	10.50	32.58	0.4212	4.50	111.42	0.0415
	Macaque	Gibbon	1.00	32.50	0.0314	2.00	111.5	0.0182
	Macaque	Lemur	5.00	32.75	0.1707	6.00	111.25	0.056
	Macaque	Tarsier	6.00	33.67	0.2035	4.00	110.33	0.0372
	Orangutan	Capuchin	1.00	32.50	0.0314	1.00	111.5	0.009
	Orangutan	Colobus	2.00	32.50	0.0642	2.00	111.5	0.0182
	Orangutan	Galago	10.00	32.58	0.3947	5.00	111.42	0.0463
	Orangutan	Gibbon	0.00	32.50	0	1.00	111.5	0.009
	Orangutan	Lemur	4.00	32.75	0.1333	5.00	111.25	0.0463
	Orangutan	Tarsier	5.00	33.67	0.1655	3.00	110.33	0.0277
	Capuchin	Colobus	3.00	32.50	0.0985	3.00	111.5	0.0274
	Capuchin	Galago	9.00	32.58	0.3445	6.00	111.42	0.0559
	Capuchin	Gibbon	1.00	32.50	0.0314	2.00	111.5	0.0182
	Capuchin	Lemur	5.00	32.75	0.1707	6.00	111.25	0.056
	Capuchin	Tarsier	4.00	33.67	0.1294	4.00	110.33	0.0372
	Colobus	Galago	11.50	32.58	0.477	5.50	111.42	0.0511
	Colobus	Gibbon	2.00	32.50	0.0642	3.00	111.5	0.0274
	Colobus	Lemur	5.00	32.75	0.1707	7.00	111.25	0.0657
	Colobus	Tarsier	7.00	33.67	0.2435	5.00	110.33	0.0467
	Galago	Gibbon	10.00	32.58	0.3947	6.00	111.42	0.0559
	Galago	Lemur	7.00	32.83	0.2508	4.00	111.17	0.0369
	Galago	Tarsier	6.00	33.75	0.2029	6.00	110.25	0.0565
	Gibbon	Lemur	4.00	32.75	0.1333	6.00	111.25	0.056
	Gibbon	Tarsier	5.00	33.67	0.1655	4.00	110.33	0.0372
	Lemur	Tarsier	3.00	33.92	0.0941	6.00	110.08	0.0566
	AVERAGE				0.162844			0.0325418
	EXON 12
	Human	Chimpanzee	0.00	26.67	0	0.00	96.33	0
	Human	Gorilla	0.00	26.67	0	0.00	96.33	0
	Human	Macaque	2.00	26.67	0.079	0.00	96.33	0
	Human	Orangutan	0.00	26.67	0	0.00	96.33	0
	Human	Capuchin	2.00	26.67	0.079	1.00	96.33	0.0105
	Human	Colobus	1.00	26.67	0.0385	0.00	96.33	0
	Human	Galago	6.00	26.67	0.2675	0.00	96.33	0
	Human	Gibbon	0.00	26.42	0	1.00	96.58	0.0104
	Human	Lemur	5.00	26.83	0.2142	1.00	96.17	0.0105
	Human	Tarsier	5.00	26.67	0.2158	0.00	96.33	0
	Chimpanzee	Gorilla	0.00	26.67	0	0.00	96.33	0
	Chimpanzee	Macaque	2.00	26.67	0.079	0.00	96.33	0
	Chimpanzee	Orangutan	0.00	26.67	0	0.00	96.33	0
	Chimpanzee	Capuchin	2.00	26.67	0.079	1.00	96.33	0.0105
	Chimpanzee	Colobus	1.00	26.67	0.0385	0.00	96.33	0
	Chimpanzee	Galago	6.00	26.67	0.2675	0.00	96.33	0
	Chimpanzee	Gibbon	0.00	26.42	0	1.00	96.58	0.0104
	Chimpanzee	Lemur	5.00	26.83	0.2142	1.00	96.17	0.0105
	Chimpanzee	Tarsier	5.00	26.67	0.2158	0.00	96.33	0
	Gorilla	Macaque	2.00	26.67	0.079	0.00	96.33	0
	Gorilla	Orangutan	0.00	26.67	0	0.00	96.33	0
	Gorilla	Capuchin	2.00	26.67	0.079	1.00	96.33	0.0105
	Gorilla	Colobus	1.00	26.67	0.0385	0.00	96.33	0
	Gorilla	Galago	6.00	26.67	0.2675	0.00	96.33	0
	Gorilla	Gibbon	0.00	26.42	0	1.00	96.58	0.0104
	Gorilla	Lemur	5.00	26.83	0.2142	1.00	96.17	0.0105
	Gorilla	Tarsier	5.00	26.67	0.2158	0.00	96.33	0
	Macaque	Orangutan	2.00	26.67	0.079	0.00	96.33	0
	Macaque	Capuchin	4.00	26.67	0.1674	1.00	96.33	0.0105
	Macaque	Colobus	1.00	26.67	0.0385	0.00	96.33	0
	Macaque	Galago	8.00	26.67	0.3831	0.00	96.33	0
	Macaque	Gibbon	2.00	26.42	0.0798	1.00	96.58	0.0104
	Macaque	Lemur	7.00	26.83	0.3206	1.00	96.17	0.0105
	Macaque	Tarsier	7.00	26.67	0.3231	0.00	96.33	0
	Orangutan	Capuchin	2.00	26.67	0.079	1.00	96.33	0.0105
	Orangutan	Colobus	1.00	26.67	0.0385	0.00	96.33	0
	Orangutan	Galago	6.00	26.67	0.2675	0.00	96.33	0
	Orangutan	Gibbon	0.00	26.42	0	1.00	96.58	0.0104
	Orangutan	Lemur	5.00	26.83	0.2142	1.00	96.17	0.0105
	Orangutan	Tarsier	5.00	26.67	0.2158	0.00	96.33	0
	Capuchin	Colobus	3.00	26.67	0.1219	1.00	96.33	0.0105
	Capuchin	Galago	6.00	26.67	0.2675	1.00	96.33	0.0105
	Capuchin	Gibbon	2.00	26.42	0.0798	2.00	96.58	0.021
	Capuchin	Lemur	6.00	26.83	0.2655	2.00	96.17	0.0211
	Capuchin	Tarsier	7.00	26.67	0.3231	1.00	96.33	0.0105
	Colobus	Galago	7.00	26.67	0.3231	0.00	96.33	0
	Colobus	Gibbon	1.00	26.42	0.0388	1.00	96.58	0.0104
	Colobus	Lemur	6.00	26.83	0.2655	1.00	96.17	0.0105
	Colobus	Tarsier	6.00	26.67	0.2675	0.00	96.33	0
	Galago	Gibbon	6.00	26.42	0.2706	1.00	96.58	0.0104
	Galago	Lemur	4.00	26.83	0.1662	1.00	96.17	0.0105
	Galago	Tarsier	7.00	26.67	0.3231	0.00	96.33	0
	Gibbon	Lemur	5.00	26.58	0.2165	2.00	96.42	0.021
	Gibbon	Tarsier	5.00	26.42	0.2181	1.00	96.58	0.0104
	Lemur	Tarsier	4.00	26.83	0.1662	1.00	96.17	0.0105
	AVERAGE				0.149125			0.00571455
	EXON 13
	Human	Chimpanzee	0.00	44.00	0	0.00	154	0
	Human	Gorilla	0.00	44.00	0	0.00	154	0
	Human	Macaque	1.00	44.00	0.0231	0.00	154	0
	Human	Orangutan	0.00	44.00	0	0.00	154	0
	Human	Capuchin	1.00	44.00	0.0231	0.00	154	0
	Human	Colobus	0.00	44.50	0	1.00	153.5	0.0065
	Human	Galago	9.00	44.33	0.2367	2.00	153.67	0.0131
	Human	Gibbon	0.00	44.00	0	0.00	154	0
	Human	Lemur	12.00	44.00	0.339	3.00	154	0.0197
	Human	Tarsier	8.00	44.00	0.2082	1.00	154	0.0065
	Chimpanzee	Gorilla	0.00	44.00	0	0.00	154	0
	Chimpanzee	Macaque	1.00	44.00	0.0231	0.00	154	0
	Chimpanzee	Orangutan	0.00	44.00	0	0.00	154	0
	Chimpanzee	Capuchin	1.00	44.00	0.0231	0.00	154	0
	Chimpanzee	Colobus	0.00	44.50	0	1.00	153.5	0.0065
	Chimpanzee	Galago	9.00	44.33	0.2367	2.00	153.67	0.0131
	Chimpanzee	Gibbon	0.00	44.00	0	0.00	154	0
	Chimpanzee	Lemur	12.00	44.00	0.339	3.00	154	0.0197
	Chimpanzee	Tarsier	8.00	44.00	0.2082	1.00	154	0.0065
	Gorilla	Macaque	1.00	44.00	0.0231	0.00	154	0
	Gorilla	Orangutan	0.00	44.00	0	0.00	154	0
	Gorilla	Capuchin	1.00	44.00	0.0231	0.00	154	0
	Gorilla	Colobus	0.00	44.50	0	1.00	153.5	0.0065
	Gorilla	Galago	9.00	44.33	0.2367	2.00	153.67	0.0131
	Gorilla	Gibbon	0.00	44.00	0	0.00	154	0
	Gorilla	Lemur	12.00	44.00	0.339	3.00	154	0.0197
	Gorilla	Tarsier	8.00	44.00	0.2082	1.00	154	0.0065
	Macaque	Orangutan	1.00	44.00	0.0231	0.00	154	0
	Macaque	Capuchin	2.00	44.00	0.0469	0.00	154	0
	Macaque	Colobus	1.00	44.50	0.0228	1.00	153.5	0.0065
	Macaque	Galago	10.00	44.33	0.2683	2.00	153.67	0.0131
	Macaque	Gibbon	1.00	44.00	0.0231	0.00	154	0
	Macaque	Lemur	11.00	44.00	0.3041	3.00	154	0.0197
	Macaque	Tarsier	9.00	44.00	0.2388	1.00	154	0.0065
	Orangutan	Capuchin	1.00	44.00	0.0231	0.00	154	0
	Orangutan	Colobus	0.00	44.50	0	1.00	153.5	0.0065
	Orangutan	Galago	9.00	44.33	0.2367	2.00	153.67	0.0131
	Orangutan	Gibbon	0.00	44.00	0	0.00	154	0
	Orangutan	Lemur	12.00	44.00	0.339	3.00	154	0.0197
	Orangutan	Tarsier	8.00	44.00	0.2082	1.00	154	0.0065
	Capuchin	Colobus	1.00	44.50	0.0228	1.00	153.5	0.0065
	Capuchin	Galago	8.00	44.33	0.2064	2.00	153.67	0.0131
	Capuchin	Gibbon	1.00	44.00	0.0231	0.00	154	0
	Capuchin	Lemur	13.00	44.00	0.3756	3.00	154	0.0197
	Capuchin	Tarsier	9.00	44.00	0.2388	1.00	154	0.0065
	Colobus	Galago	9.50	44.83	0.249	2.50	153.17	0.0165
	Colobus	Gibbon	0.00	44.50	0	1.00	153.5	0.0065
	Colobus	Lemur	12.00	44.50	0.3342	4.00	153.5	0.0265
	Colobus	Tarsier	8.00	44.50	0.2055	2.00	153.5	0.0131
	Galago	Gibbon	9.00	44.33	0.2367	2.00	153.67	0.0131
	Galago	Lemur	15.00	44.33	0.4499	3.00	153.67	0.0198
	Galago	Tarsier	11.00	44.33	0.3013	1.00	153.67	0.0065
	Gibbon	Lemur	12.00	44.00	0.339	3.00	154	0.0197
	Gibbon	Tarsier	8.00	44.00	0.2082	1.00	154	0.0065
	Lemur	Tarsier	12.00	44.00	0.339	2.00	154	0.0131
	AVERAGE				0.14098			0.00756545
	EXON 14
	Human	Chimpanzee	0.00	42.33	0	0.00	137.67	0
	Human	Gorilla	0.00	42.33	0	0.00	137.67	0
	Human	Macaque	2.00	42.50	0.0486	0.00	137.5	0
	Human	Orangutan	0.00	42.33	0	0.00	137.67	0
	Human	Capuchin	2.00	42.42	0.0487	0.00	137.58	0
	Human	Colobus	3.00	42.50	0.0741	0.00	137.5	0
	Human	Galago	7.00	42.33	0.1868	1.00	137.67	0.0073
	Human	Gibbon	1.00	42.33	0.024	0.00	137.67	0
	Human	Lemur	14.00	42.50	0.4338	1.00	137.5	0.0073
	Human	Tarsier	6.00	42.17	0.1578	0.00	137.83	0
	Chimpanzee	Gorilla	0.00	42.33	0	0.00	137.67	0
	Chimpanzee	Macaque	2.00	42.50	0.0486	0.00	137.5	0
	Chimpanzee	Orangutan	0.00	42.33	0	0.00	137.67	0
	Chimpanzee	Capuchin	2.00	42.42	0.0487	0.00	137.58	0
	Chimpanzee	Colobus	3.00	42.50	0.0741	0.00	137.5	0
	Chimpanzee	Galago	7.00	42.33	0.1868	1.00	137.67	0.0073
	Chimpanzee	Gibbon	1.00	42.33	0.024	0.00	137.67	0
	Chimpanzee	Lemur	14.00	42.50	0.4338	1.00	137.5	0.0073
	Chimpanzee	Tarsier	6.00	42.17	0.1578	0.00	137.83	0
	Gorilla	Macaque	2.00	42.50	0.0486	0.00	137.5	0
	Gorilla	Orangutan	0.00	42.33	0	0.00	137.67	0
	Gorilla	Capuchin	2.00	42.42	0.0487	0.00	137.58	0
	Gorilla	Colobus	3.00	42.50	0.0741	0.00	137.5	0
	Gorilla	Galago	7.00	42.33	0.1868	1.00	137.67	0.0073
	Gorilla	Gibbon	1.00	42.33	0.024	0.00	137.67	0
	Gorilla	Lemur	14.00	42.50	0.4338	1.00	137.5	0.0073
	Gorilla	Tarsier	6.00	42.17	0.1578	0.00	137.83	0
	Macaque	Orangutan	2.00	42.50	0.0486	0.00	137.5	0
	Macaque	Capuchin	2.00	42.58	0.0485	0.00	137.42	0
	Macaque	Colobus	1.00	42.67	0.0238	0.00	137.33	0
	Macaque	Galago	8.00	42.50	0.2167	1.00	137.5	0.0073
	Macaque	Gibbon	3.00	42.50	0.0741	0.00	137.5	0
	Macaque	Lemur	15.00	42.67	0.4744	1.00	137.33	0.0073
	Macaque	Tarsier	7.00	42.33	0.1868	0.00	137.67	0
	Orangutan	Capuchin	2.00	42.42	0.0487	0.00	137.58	0
	Orangutan	Colobus	3.00	42.50	0.0741	0.00	137.5	0
	Orangutan	Galago	7.00	42.33	0.1868	1.00	137.67	0.0073
	Orangutan	Gibbon	1.00	42.33	0.024	0.00	137.67	0
	Orangutan	Lemur	14.00	42.50	0.4338	1.00	137.5	0.0073
	Orangutan	Tarsier	6.00	42.17	0.1578	0.00	137.83	0
	Capuchin	Colobus	3.00	42.58	0.074	0.00	137.42	0
	Capuchin	Galago	8.00	42.42	0.2172	1.00	137.58	0.0073
	Capuchin	Gibbon	3.00	42.42	0.0743	0.00	137.58	0
	Capuchin	Lemur	15.00	42.58	0.4757	1.00	137.42	0.0073
	Capuchin	Tarsier	7.00	42.25	0.1872	0.00	137.75	0
	Colobus	Galago	9.00	42.50	0.2488	1.00	137.5	0.0073
	Colobus	Gibbon	4.00	42.50	0.1006	0.00	137.5	0
	Colobus	Lemur	16.00	42.67	0.5199	1.00	137.33	0.0073
	Colobus	Tarsier	8.00	42.33	0.2177	0.00	137.67	0
	Galago	Gibbon	7.00	42.33	0.1868	1.00	137.67	0.0073
	Galago	Lemur	10.00	42.50	0.2824	0.00	137.5	0
	Galago	Tarsier	8.00	42.17	0.2187	1.00	137.83	0.0073
	Gibbon	Lemur	14.00	42.50	0.4338	1.00	137.5	0.0073
	Gibbon	Tarsier	7.00	42.17	0.1876	0.00	137.83	0
	Lemur	Tarsier	14.00	42.33	0.4361	1.00	137.67	0.0073
	AVERAGE				0.159642			0.00238909
	EXON 15
	Human	Chimpanzee	0.00	35.17	0	0.00	120.83	0
	Human	gorrilaexo	1.00	35.17	0.029	0.00	120.83	0
	Human	Macaque	1.00	35.17	0.029	0.00	120.83	0
	Human	Orangutan	1.00	35.17	0.029	0.00	120.83	0
	Human	Capuchin	6.00	35.17	0.1936	0.00	120.83	0
	Human	Colobus	2.00	35.17	0.0591	0.00	120.83	0
	Human	Galago	6.00	35.00	0.1946	0.00	121	0
	Human	Gibbon	1.00	35.17	0.029	0.00	120.83	0
	Human	Lemur	6.00	35.25	0.1931	0.00	120.75	0
	Human	Tarsier	9.00	35.17	0.313	0.00	120.83	0
	Chimpanzee	gorrilaexo	1.00	35.17	0.029	0.00	120.83	0
	Chimpanzee	Macaque	1.00	35.17	0.029	0.00	120.83	0
	Chimpanzee	Orangutan	1.00	35.17	0.029	0.00	120.83	0
	Chimpanzee	Capuchin	6.00	35.17	0.1936	0.00	120.83	0
	Chimpanzee	Colobus	2.00	35.17	0.0591	0.00	120.83	0
	Chimpanzee	Galago	6.00	35.00	0.1946	0.00	121	0
	Chimpanzee	Gibbon	1.00	35.17	0.029	0.00	120.83	0
	Chimpanzee	Lemur	6.00	35.25	0.1931	0.00	120.75	0
	Chimpanzee	Tarsier	9.00	35.17	0.313	0.00	120.83	0
	gorrilaexo	Macaque	0.00	35.17	0	0.00	120.83	0
	gorrilaexo	Orangutan	0.00	35.17	0	0.00	120.83	0
	gorrilaexo	Capuchin	5.00	35.17	0.1576	0.00	120.83	0
	gorrilaexo	Colobus	1.00	35.17	0.029	0.00	120.83	0
	gorrilaexo	Galago	5.00	35.00	0.1585	0.00	121	0
	gorrilaexo	Gibbon	0.00	35.17	0	0.00	120.83	0
	gorrilaexo	Lemur	5.00	35.25	0.1572	0.00	120.75	0
	gorrilaexo	Tarsier	8.00	35.17	0.2711	0.00	120.83	0
	Macaque	Orangutan	0.00	35.17	0	0.00	120.83	0
	Macaque	Capuchin	5.00	35.17	0.1576	0.00	120.83	0
	Macaque	Colobus	1.00	35.17	0.029	0.00	120.83	0
	Macaque	Galago	5.00	35.00	0.1585	0.00	121	0
	Macaque	Gibbon	0.00	35.17	0	0.00	120.83	0
	Macaque	Lemur	5.00	35.25	0.1572	0.00	120.75	0
	Macaque	Tarsier	8.00	35.17	0.2711	0.00	120.83	0
	Orangutan	Capuchin	5.00	35.17	0.1576	0.00	120.83	0
	Orangutan	Colobus	1.00	35.17	0.029	0.00	120.83	0
	Orangutan	Galago	5.00	35.00	0.1585	0.00	121	0
	Orangutan	Gibbon	0.00	35.17	0	0.00	120.83	0
	Orangutan	Lemur	5.00	35.25	0.1572	0.00	120.75	0
	Orangutan	Tarsier	8.00	35.17	0.2711	0.00	120.83	0
	Capuchin	Colobus	6.00	35.17	0.1936	0.00	120.83	0
	Capuchin	Galago	8.00	35.00	0.2726	0.00	121	0
	Capuchin	Gibbon	5.00	35.17	0.1576	0.00	120.83	0
	Capuchin	Lemur	8.00	35.25	0.2703	0.00	120.75	0
	Capuchin	Tarsier	8.00	35.17	0.2711	0.00	120.83	0
	Colobus	Galago	4.00	35.00	0.124	0.00	121	0
	Colobus	Gibbon	1.00	35.17	0.029	0.00	120.83	0
	Colobus	Lemur	6.00	35.25	0.1931	0.00	120.75	0
	Colobus	Tarsier	9.00	35.17	0.313	0.00	120.83	0
	Galago	Gibbon	5.00	35.00	0.1585	0.00	121	0
	Galago	Lemur	6.00	35.08	0.1941	0.00	120.92	0
	Galago	Tarsier	11.00	35.00	0.4073	0.00	121	0
	Gibbon	Lemur	5.00	35.25	0.1572	0.00	120.75	0
	Gibbon	Tarsier	8.00	35.17	0.2711	0.00	120.83	0
	Lemur	Tarsier	11.00	35.25	0.4035	0.00	120.75	0
	AVERAGE				0.143182			0
	EXON 16
	Human	Chimpanzee	0.00	43.33	0	0.00	160.67	0
	Human	Gorilla	0.00	43.33	0	0.00	160.67	0
	Human	Macaque	4.00	43.33	0.0985	0.00	160.67	0
	Human	Orangutan	1.00	43.33	0.0234	0.00	160.67	0
	Human	Capuchin	7.00	43.08	0.1831	0.00	160.92	0
	Human	Colobus	3.00	43.33	0.0726	0.00	160.67	0
	Human	Galago	16.00	43.17	0.5112	2.00	160.83	0.0125
	Human	Gibbon	0.00	43.33	0	0.00	160.67	0
	Human	Lemur	10.00	43.67	0.2733	0.00	160.33	0
	Human	Tarsier	14.00	43.67	0.4183	0.00	160.33	0
	Chimpanzee	Gorilla	0.00	43.33	0	0.00	160.67	0
	Chimpanzee	Macaque	4.00	43.33	0.0985	0.00	160.67	0
	Chimpanzee	Orangutan	1.00	43.33	0.0234	0.00	160.67	0
	Chimpanzee	Capuchin	7.00	43.08	0.1831	0.00	160.92	0
	Chimpanzee	Colobus	3.00	43.33	0.0726	0.00	160.67	0
	Chimpanzee	Galago	16.00	43.17	0.5112	2.00	160.83	0.0125
	Chimpanzee	Gibbon	0.00	43.33	0	0.00	160.67	0
	Chimpanzee	Lemur	10.00	43.67	0.2733	0.00	160.33	0
	Chimpanzee	Tarsier	14.00	43.67	0.4183	0.00	160.33	0
	Gorilla	Macaque	4.00	43.33	0.0985	0.00	160.67	0
	Gorilla	Orangutan	1.00	43.33	0.0234	0.00	160.67	0
	Gorilla	Capuchin	7.00	43.08	0.1831	0.00	160.92	0
	Gorilla	Colobus	3.00	43.33	0.0726	0.00	160.67	0
	Gorilla	Galago	16.00	43.17	0.5112	2.00	160.83	0.0125
	Gorilla	Gibbon	0.00	43.33	0	0.00	160.67	0
	Gorilla	Lemur	10.00	43.67	0.2733	0.00	160.33	0
	Gorilla	Tarsier	14.00	43.67	0.4183	0.00	160.33	0
	Macaque	Orangutan	4.00	43.33	0.0985	0.00	160.67	0
	Macaque	Capuchin	7.00	43.08	0.1831	0.00	160.92	0
	Macaque	Colobus	3.00	43.33	0.0726	0.00	160.67	0
	Macaque	Galago	16.00	43.17	0.5112	2.00	160.83	0.0125
	Macaque	Gibbon	4.00	43.33	0.0985	0.00	160.67	0
	Macaque	Lemur	10.00	43.67	0.2733	0.00	160.33	0
	Macaque	Tarsier	15.00	43.67	0.4594	0.00	160.33	0
	Orangutan	Capuchin	7.00	43.08	0.1831	0.00	160.92	0
	Orangutan	Colobus	3.00	43.33	0.0726	0.00	160.67	0
	Orangutan	Galago	16.00	43.17	0.5112	2.00	160.83	0.0125
	Orangutan	Gibbon	1.00	43.33	0.0234	0.00	160.67	0
	Orangutan	Lemur	10.00	43.67	0.2733	0.00	160.33	0
	Orangutan	Tarsier	13.00	43.67	0.3793	0.00	160.33	0
	Capuchin	Colobus	6.00	43.08	0.1541	0.00	160.92	0
	Capuchin	Galago	19.00	42.92	0.6692	2.00	161.08	0.0125
	Capuchin	Gibbon	7.00	43.08	0.1831	0.00	160.92	0
	Capuchin	Lemur	13.00	43.42	0.3822	0.00	160.58	0
	Capuchin	Tarsier	18.00	43.42	0.6035	0.00	160.58	0
	Colobus	Galago	15.00	43.17	0.4668	2.00	160.83	0.0125
	Colobus	Gibbon	3.00	43.33	0.0726	0.00	160.67	0
	Colobus	Lemur	9.00	43.67	0.241	0.00	160.33	0
	Colobus	Tarsier	14.00	43.67	0.4183	0.00	160.33	0
	Galago	Gibbon	16.00	43.17	0.5112	2.00	160.83	0.0125
	Galago	Lemur	9.00	43.50	0.2421	2.00	160.5	0.0126
	Galago	Tarsier	18.00	43.50	0.6018	2.00	160.5	0.0126
	Gibbon	Lemur	10.00	43.67	0.2733	0.00	160.33	0
	Gibbon	Tarsier	14.00	43.67	0.4183	0.00	160.33	0
	Lemur	Tarsier	10.00	44.00	0.2708	0.00	160	0
	AVERAGE				0.243436			0.00227636
	EXON 17
	Human	Chimpanzee	0.00	24.00	0	0.00	90.00	0
	Human	Gorilla	0.00	24.00	0	0.00	90.00	0
	Human	Macaque	1.00	24.00	0.0429	0.00	90.00	0
	Human	Orangutan	0.00	24.00	0	0.00	90.00	0
	Human	Capuchin	2.00	23.83	0.089	0.00	90.17	0
	Human	Colobus	1.00	24.00	0.0429	0.00	90.00	0
	Human	Galago	8.00	24.00	0.4408	0.00	90.00	0
	Human	Gibbon	0.00	24.00	0	0.00	90.00	0
	Human	Lemur	5.00	24.00	0.2441	0.00	90.00	0
	Human	Tarsier	7.00	24.08	0.3677	0.00	89.92	0
	Chimpanzee	Gorilla	0.00	24.00	0	0.00	90.00	0
	Chimpanzee	Macaque	1.00	24.00	0.0429	0.00	90.00	0
	Chimpanzee	Orangutan	0.00	24.00	0	0.00	90.00	0
	Chimpanzee	Capuchin	2.00	23.83	0.089	0.00	90.17	0
	Chimpanzee	Colobus	1.00	24.00	0.0429	0.00	90.00	0
	Chimpanzee	Galago	8.00	24.00	0.4408	0.00	90.00	0
	Chimpanzee	Gibbon	0.00	24.00	0	0.00	90.00	0
	Chimpanzee	Lemur	5.00	24.00	0.2441	0.00	90.00	0
	Chimpanzee	Tarsier	7.00	24.08	0.3677	0.00	89.92	0
	Gorilla	Macaque	1.00	24.00	0.0429	0.00	90.00	0
	Gorilla	Orangutan	0.00	24.00	0	0.00	90.00	0
	Gorilla	Capuchin	2.00	23.83	0.089	0.00	90.17	0
	Gorilla	Colobus	1.00	24.00	0.0429	0.00	90.00	0
	Gorilla	Galago	8.00	24.00	0.4408	0.00	90.00	0
	Gorilla	Gibbon	0.00	24.00	0	0.00	90.00	0
	Gorilla	Lemur	5.00	24.00	0.2441	0.00	90.00	0
	Gorilla	Tarsier	7.00	24.08	0.3677	0.00	89.92	0
	Macaque	Orangutan	1.00	24.00	0.0429	0.00	90.00	0
	Macaque	Capuchin	3.00	23.83	0.1378	0.00	90.17	0
	Macaque	Colobus	0.00	24.00	0	0.00	90.00	0
	Macaque	Galago	9.00	24.00	0.5199	0.00	90.00	0
	Macaque	Gibbon	1.00	24.00	0.0429	0.00	90.00	0
	Macaque	Lemur	6.00	24.00	0.3041	0.00	90.00	0
	Macaque	Tarsier	8.00	24.08	0.4388	0.00	89.92	0
	Orangutan	Capuchin	2.00	23.83	0.089	0.00	90.17	0
	Orangutan	Colobus	1.00	24.00	0.0429	0.00	90.00	0
	Orangutan	Galago	8.00	24.00	0.4408	0.00	90.00	0
	Orangutan	Gibbon	0.00	24.00	0	0.00	90.00	0
	Orangutan	Lemur	5.00	24.00	0.2441	0.00	90.00	0
	Orangutan	Tarsier	7.00	24.08	0.3677	0.00	89.92	0
	Capuchin	Colobus	3.00	23.83	0.1378	0.00	90.17	0
	Capuchin	Galago	10.00	23.83	0.6148	0.00	90.17	0
	Capuchin	Gibbon	2.00	23.83	0.089	0.00	90.17	0
	Capuchin	Lemur	6.00	23.83	0.3067	0.00	90.17	0
	Capuchin	Tarsier	8.00	23.92	0.4429	0.00	90.08	0
	Colobus	Galago	9.00	24.00	0.5199	0.00	90.00	0
	Colobus	Gibbon	1.00	24.00	0.0429	0.00	90.00	0
	Colobus	Lemur	6.00	24.00	0.3041	0.00	90.00	0
	Colobus	Tarsier	8.00	24.08	0.4388	0.00	89.92	0
	Galago	Gibbon	8.00	24.00	0.4408	0.00	90.00	0
	Galago	Lemur	5.00	24.00	0.2441	0.00	90.00	0
	Galago	Tarsier	13.00	24.08	0.954	0.00	89.92	0
	Gibbon	Lemur	5.00	24.00	0.2441	0.00	90.00	0
	Gibbon	Tarsier	7.00	24.08	0.3677	0.00	89.92	0
	Lemur	Tarsier	8.00	24.08	0.4388	0.00	89.92	0
	AVERAGE				0.217082			0
	EXON 18
	Human	Chimpanzee	0.00	38.00	0	0.00	124	0
	Human	Gorilla	0.00	38.00	0	0.00	124	0
	Human	Macaque	1.00	38.00	0.0268	0.00	124	0
	Human	Orangutan	0.00	38.00	0	0.00	124	0
	Human	Capuchin	6.00	38.00	0.1773	0.00	124	0
	Human	Colobus	2.00	38.00	0.0546	0.00	124	0
	Human	Galago	7.00	38.00	0.2114	0.00	124	0
	Human	Gibbon	3.00	38.00	0.0834	0.00	124	0
	Human	Lemur	14.00	38.17	0.5037	0.00	123.83	0
	Chimpanzee	Gorilla	0.00	38.00	0	0.00	124	0
	Chimpanzee	Macaque	1.00	38.00	0.0268	0.00	124	0
	Chimpanzee	Orangutan	0.00	38.00	0	0.00	124	0
	Chimpanzee	Capuchin	6.00	38.00	0.1773	0.00	124	0
	Chimpanzee	Colobus	2.00	38.00	0.0546	0.00	124	0
	Chimpanzee	Galago	7.00	38.00	0.2114	0.00	124	0
	Chimpanzee	Gibbon	3.00	38.00	0.0834	0.00	124	0
	Chimpanzee	Lemur	14.00	38.17	0.5037	0.00	123.83	0
	Gorilla	Macaque	1.00	38.00	0.0268	0.00	124	0
	Gorilla	Orangutan	0.00	38.00	0	0.00	124	0
	Gorilla	Capuchin	6.00	38.00	0.1773	0.00	124	0
	Gorilla	Colobus	2.00	38.00	0.0546	0.00	124	0
	Gorilla	Galago	7.00	38.00	0.2114	0.00	124	0
	Gorilla	Gibbon	3.00	38.00	0.0834	0.00	124	0
	Gorilla	Lemur	14.00	38.17	0.5037	0.00	123.83	0
	Macaque	Orangutan	1.00	38.00	0.0268	0.00	124	0
	Macaque	Capuchin	5.00	38.00	0.1447	0.00	124	0
	Macaque	Colobus	1.00	38.00	0.0268	0.00	124	0
	Macaque	Galago	8.00	38.00	0.2471	0.00	124	0
	Macaque	Gibbon	4.00	38.00	0.1134	0.00	124	0
	Macaque	Lemur	15.00	38.17	0.5568	0.00	123.83	0
	Orangutan	Capuchin	6.00	38.00	0.1773	0.00	124	0
	Orangutan	Colobus	2.00	38.00	0.0546	0.00	124	0
	Orangutan	Galago	7.00	38.00	0.2114	0.00	124	0
	Orangutan	Gibbon	3.00	38.00	0.0834	0.00	124	0
	Orangutan	Lemur	14.00	38.17	0.5037	0.00	123.83	0
	Capuchin	Colobus	4.00	38.00	0.1134	0.00	124	0
	Capuchin	Galago	11.00	38.00	0.3658	0.00	124	0
	Capuchin	Gibbon	8.00	38.00	0.2471	0.00	124	0
	Capuchin	Lemur	14.00	38.17	0.5037	0.00	123.83	0
	Colobus	Galago	9.00	38.00	0.2846	0.00	124	0
	Colobus	Gibbon	5.00	38.00	0.1447	0.00	124	0
	Colobus	Lemur	14.00	38.17	0.5037	0.00	123.83	0
	Galago	Gibbon	8.00	38.00	0.2471	0.00	124	0
	Galago	Lemur	15.00	38.17	0.5568	0.00	123.83	0
	Gibbon	Lemur	15.00	38.17	0.5568	0.00	123.83	0
	AVERAGE				0.196473			0
	EXON 19
	Human	Chimpanzee	0.00	22.83	0	0.00	82.17	0
	Human	Gorilla	0.00	22.83	0	0.00	82.17	0
	Human	Macaque	1.00	22.83	0.0451	0.00	82.17	0
	Human	Orangutan	1.00	22.83	0.0451	0.00	82.17	0
	Human	Capuchin	4.00	22.83	0.1995	0.00	82.17	0
	Human	Colobus	1.00	22.83	0.0451	0.00	82.17	0
	Human	Galago	5.00	23.00	0.2567	0.00	82.00	0
	Human	Gibbon	0.00	22.83	0	0.00	82.17	0
	Human	Lemur	5.00	23.17	0.2545	0.00	81.83	0
	Human	Tarsier	8.00	22.42	0.4845	1.00	82.58	0.0122
	Chimpanzee	Gorilla	0.00	22.83	0	0.00	82.17	0
	Chimpanzee	Macaque	1.00	22.83	0.0451	0.00	82.17	0
	Chimpanzee	Orangutan	1.00	22.83	0.0451	0.00	82.17	0
	Chimpanzee	Capuchin	4.00	22.83	0.1995	0.00	82.17	0
	Chimpanzee	Colobus	1.00	22.83	0.0451	0.00	82.17	0
	Chimpanzee	Galago	5.00	23.00	0.2567	0.00	82.00	0
	Chimpanzee	Gibbon	0.00	22.83	0	0.00	82.17	0
	Chimpanzee	Lemur	5.00	23.17	0.2545	0.00	81.83	0
	Chimpanzee	Tarsier	8.00	22.42	0.4845	1.00	82.58	0.0122
	Gorilla	Macaque	1.00	22.83	0.0451	0.00	82.17	0
	Gorilla	Orangutan	1.00	22.83	0.0451	0.00	82.17	0
	Gorilla	Capuchin	4.00	22.83	0.1995	0.00	82.17	0
	Gorilla	Colobus	1.00	22.83	0.0451	0.00	82.17	0
	Gorilla	Galago	5.00	23.00	0.2567	0.00	82.00	0
	Gorilla	Gibbon	0.00	22.83	0	0.00	82.17	0
	Gorilla	Lemur	5.00	23.17	0.2545	0.00	81.83	0
	Gorilla	Tarsier	8.00	22.42	0.4845	1.00	82.58	0.0122
	Macaque	Orangutan	2.00	22.83	0.0931	0.00	82.17	0
	Macaque	Capuchin	3.00	22.83	0.1444	0.00	82.17	0
	Macaque	Colobus	0.00	22.83	0	0.00	82.17	0
	Macaque	Galago	6.00	23.00	0.3206	0.00	82.00	0
	Macaque	Gibbon	1.00	22.83	0.0451	0.00	82.17	0
	Macaque	Lemur	4.00	23.17	0.1962	0.00	81.83	0
	Macaque	Tarsier	7.00	22.42	0.4038	1.00	82.58	0.0122
	Orangutan	Capuchin	3.00	22.83	0.1444	0.00	82.17	0
	Orangutan	Colobus	2.00	22.83	0.0931	0.00	82.17	0
	Orangutan	Galago	6.00	23.00	0.3206	0.00	82.00	0
	Orangutan	Gibbon	1.00	22.83	0.0451	0.00	82.17	0
	Orangutan	Lemur	6.00	23.17	0.3177	0.00	81.83	0
	Orangutan	Tarsier	9.00	22.42	0.5748	1.00	82.58	0.0122
	Capuchin	Colobus	3.00	22.83	0.1444	0.00	82.17	0
	Capuchin	Galago	5.00	23.00	0.2567	0.00	82.00	0
	Capuchin	Gibbon	4.00	22.83	0.1995	0.00	82.17	0
	Capuchin	Lemur	6.00	23.17	0.3177	0.00	81.83	0
	Capuchin	Tarsier	6.00	22.42	0.3311	1.00	82.58	0.0122
	Colobus	Galago	6.00	23.00	0.3206	0.00	82.00	0
	Colobus	Gibbon	1.00	22.83	0.0451	0.00	82.17	0
	Colobus	Lemur	4.00	23.17	0.1962	0.00	81.83	0
	Colobus	Tarsier	7.00	22.42	0.4038	1.00	82.58	0.0122
	Galago	Gibbon	5.00	23.00	0.2567	0.00	82.00	0
	Galago	Lemur	3.00	23.33	0.141	0.00	81.67	0
	Galago	Tarsier	4.00	22.58	0.2021	1.00	82.42	0.0122
	Gibbon	Lemur	5.00	23.17	0.2545	0.00	81.83	0
	Gibbon	Tarsier	8.00	22.42	0.4845	1.00	82.58	0.0122
	Lemur	Tarsier	5.00	22.75	0.2601	1.00	82.25	0.0123
	AVERAGE				0.190989			0.00222
	EXON 20
	Human	Chimpanzee	0.00	26.67	0	0.00	93.33	0
	Human	Gorilla	0.00	26.67	0	0.00	93.33	0
	Human	Macaque	1.00	26.67	0.0385	0.00	93.33	0
	Human	Orangutan	1.00	26.67	0.0385	0.00	93.33	0
	Human	Capuchin	1.00	26.67	0.0385	0.00	93.33	0
	Human	Colobus	1.00	26.67	0.0385	0.00	93.33	0
	Human	Galago	0.00	26.67	0	0.00	93.33	0
	Human	Gibbon	1.00	26.50	0.0387	0.00	93.50	0
	Human	Lemur	4.00	26.75	0.1668	0.00	93.25	0
	Human	Tarsier	10.00	26.67	0.5199	0.00	93.33	0
	Chimpanzee	Gorilla	0.00	26.67	0	0.00	93.33	0
	Chimpanzee	Macaque	1.00	26.67	0.0385	0.00	93.33	0
	Chimpanzee	Orangutan	1.00	26.67	0.0385	0.00	93.33	0
	Chimpanzee	Capuchin	1.00	26.67	0.0385	0.00	93.33	0
	Chimpanzee	Colobus	1.00	26.67	0.0385	0.00	93.33	0
	Chimpanzee	Galago	0.00	26.67	0	0.00	93.33	0
	Chimpanzee	Gibbon	1.00	26.50	0.0387	0.00	93.50	0
	Chimpanzee	Lemur	4.00	26.75	0.1668	0.00	93.25	0
	Chimpanzee	Tarsier	10.00	26.67	0.5199	0.00	93.33	0
	Gorilla	Macaque	1.00	26.67	0.0385	0.00	93.33	0
	Gorilla	Orangutan	1.00	26.67	0.0385	0.00	93.33	0
	Gorilla	Capuchin	1.00	26.67	0.0385	0.00	93.33	0
	Gorilla	Colobus	1.00	26.67	0.0385	0.00	93.33	0
	Gorilla	Galago	0.00	26.67	0	0.00	93.33	0
	Gorilla	Gibbon	1.00	26.50	0.0387	0.00	93.50	0
	Gorilla	Lemur	4.00	26.75	0.1668	0.00	93.25	0
	Gorilla	Tarsier	10.00	26.67	0.5199	0.00	93.33	0
	Macaque	Orangutan	0.00	26.67	0	0.00	93.33	0
	Macaque	Capuchin	2.00	26.67	0.079	0.00	93.33	0
	Macaque	Colobus	0.00	26.67	0	0.00	93.33	0
	Macaque	Galago	1.00	26.67	0.0385	0.00	93.33	0
	Macaque	Gibbon	2.00	26.50	0.0795	0.00	93.50	0
	Macaque	Lemur	5.00	26.75	0.215	0.00	93.25	0
	Macaque	Tarsier	11.00	26.67	0.5989	0.00	93.33	0
	Orangutan	Capuchin	2.00	26.67	0.079	0.00	93.33	0
	Orangutan	Colobus	0.00	26.67	0	0.00	93.33	0
	Orangutan	Galago	1.00	26.67	0.0385	0.00	93.33	0
	Orangutan	Gibbon	2.00	26.50	0.0795	0.00	93.50	0
	Orangutan	Lemur	5.00	26.75	0.215	0.00	93.25	0
	Orangutan	Tarsier	11.00	26.67	0.5989	0.00	93.33	0
	Capuchin	Colobus	2.00	26.67	0.079	0.00	93.33	0
	Capuchin	Galago	1.00	26.67	0.0385	0.00	93.33	0
	Capuchin	Gibbon	2.00	26.50	0.0795	0.00	93.50	0
	Capuchin	Lemur	5.00	26.75	0.215	0.00	93.25	0
	Capuchin	Tarsier	9.00	26.67	0.4484	0.00	93.33	0
	Colobus	Galago	1.00	26.67	0.0385	0.00	93.33	0
	Colobus	Gibbon	2.00	26.50	0.0795	0.00	93.50	0
	Colobus	Lemur	5.00	26.75	0.215	0.00	93.25	0
	Colobus	Tarsier	11.00	26.67	0.5989	0.00	93.33	0
	Galago	Gibbon	1.00	26.50	0.0387	0.00	93.50	0
	Galago	Lemur	4.00	26.75	0.1668	0.00	93.25	0
	Galago	Tarsier	10.00	26.67	0.5199	0.00	93.33	0
	Gibbon	Lemur	4.00	26.58	0.1679	0.00	93.42	0
	Gibbon	Tarsier	10.00	26.50	0.5246	0.00	93.50	0
	Lemur	Tarsier	8.00	26.75	0.3816	0.00	93.25	0
	AVERAGE				0.150033			0
	EXON 21
	Human	Chimpanzee	0.00	25.67	0	0.00	82.33	0
	Human	Gorilla	0.00	25.67	0	0.00	82.33	0
	Human	Macaque	0.00	25.67	0	0.00	82.33	0
	Human	Orangutan	0.00	25.67	0	0.00	82.33	0
	Human	Capuchin	1.00	25.67	0.04	0.00	82.33	0
	Human	Colobus	0.00	25.67	0	0.00	82.33	0
	Human	Galago	0.00	25.67	0	0.00	82.33	0
	Human	Gibbon	0.00	25.67	0	0.00	82.33	0
	Human	Lemur	5.00	25.50	0.2273	0.00	82.50	0
	Human	Tarsier	4.00	25.33	0.1773	1.00	82.67	0.0122
	Chimpanzee	Gorilla	0.00	25.67	0	0.00	82.33	0
	Chimpanzee	Macaque	0.00	25.67	0	0.00	82.33	0
	Chimpanzee	Orangutan	0.00	25.67	0	0.00	82.33	0
	Chimpanzee	Capuchin	1.00	25.67	0.04	0.00	82.33	0
	Chimpanzee	Colobus	0.00	25.67	0	0.00	82.33	0
	Chimpanzee	Galago	0.00	25.67	0	0.00	82.33	0
	Chimpanzee	Gibbon	0.00	25.67	0	0.00	82.33	0
	Chimpanzee	Lemur	5.00	25.50	0.2273	0.00	82.50	0
	Chimpanzee	Tarsier	4.00	25.33	0.1773	1.00	82.67	0.0122
	Gorilla	Macaque	0.00	25.67	0	0.00	82.33	0
	Gorilla	Orangutan	0.00	25.67	0	0.00	82.33	0
	Gorilla	Capuchin	1.00	25.67	0.04	0.00	82.33	0
	Gorilla	Colobus	0.00	25.67	0	0.00	82.33	0
	Gorilla	Galago	0.00	25.67	0	0.00	82.33	0
	Gorilla	Gibbon	0.00	25.67	0	0.00	82.33	0
	Gorilla	Lemur	5.00	25.50	0.2273	0.00	82.50	0
	Gorilla	Tarsier	4.00	25.33	0.1773	1.00	82.67	0.0122
	Macaque	Orangutan	0.00	25.67	0	0.00	82.33	0
	Macaque	Capuchin	1.00	25.67	0.04	0.00	82.33	0
	Macaque	Colobus	0.00	25.67	0	0.00	82.33	0
	Macaque	Galago	0.00	25.67	0	0.00	82.33	0
	Macaque	Gibbon	0.00	25.67	0	0.00	82.33	0
	Macaque	Lemur	5.00	25.50	0.2273	0.00	82.50	0
	Macaque	Tarsier	4.00	25.33	0.1773	1.00	82.67	0.0122
	Orangutan	Capuchin	1.00	25.67	0.04	0.00	82.33	0
	Orangutan	Colobus	0.00	25.67	0	0.00	82.33	0
	Orangutan	Galago	0.00	25.67	0	0.00	82.33	0
	Orangutan	Gibbon	0.00	25.67	0	0.00	82.33	0
	Orangutan	Lemur	5.00	25.50	0.2273	0.00	82.50	0
	Orangutan	Tarsier	4.00	25.33	0.1773	1.00	82.67	0.0122
	Capuchin	Colobus	1.00	25.67	0.04	0.00	82.33	0
	Capuchin	Galago	1.00	25.67	0.04	0.00	82.33	0
	Capuchin	Gibbon	1.00	25.67	0.04	0.00	82.33	0
	Capuchin	Lemur	6.00	25.50	0.2824	0.00	82.50	0
	Capuchin	Tarsier	5.00	25.33	0.229	1.00	82.67	0.0122
	Colobus	Galago	0.00	25.67	0	0.00	82.33	0
	Colobus	Gibbon	0.00	25.67	0	0.00	82.33	0
	Colobus	Lemur	5.00	25.50	0.2273	0.00	82.50	0
	Colobus	Tarsier	4.00	25.33	0.1773	1.00	82.67	0.0122
	Galago	Gibbon	0.00	25.67	0	0.00	82.33	0
	Galago	Lemur	5.00	25.50	0.2273	0.00	82.50	0
	Galago	Tarsier	4.00	25.33	0.1773	1.00	82.67	0.0122
	Gibbon	Lemur	5.00	25.50	0.2273	0.00	82.50	0
	Gibbon	Tarsier	4.00	25.33	0.1773	1.00	82.67	0.0122
	Lemur	Tarsier	6.00	25.17	0.2869	2.00	82.83	0.0245
	AVERAGE				0.0791836			0.00244182
	EXON 22
	Human	Chimpanzee	0.00	44.50	0	0.00	159.5	0
	Human	Gorilla	0.00	44.50	0	0.00	159.5	0
	Human	Macaque	7.00	44.42	0.1769	0.00	159.58	0
	Human	Orangutan	3.00	44.50	0.0706	0.00	159.5	0
	Human	Capuchin	8.00	44.42	0.206	1.00	159.58	0.0063
	Human	Colobus	7.00	44.42	0.1769	0.00	159.58	0
	Human	Galago	17.00	44.25	0.5385	1.00	159.75	0.0063
	Human	Gibbon	4.00	44.50	0.0957	0.00	159.5	0
	Human	Lemur	17.00	44.50	0.534	0.00	159.5	0
	Human	Tarsier	12.00	44.33	0.3358	0.00	159.67	0
	Chimpanzee	Gorilla	0.00	44.50	0	0.00	159.5	0
	Chimpanzee	Macaque	7.00	44.42	0.1769	0.00	159.58	0
	Chimpanzee	Orangutan	3.00	44.50	0.0706	0.00	159.5	0
	Chimpanzee	Capuchin	8.00	44.42	0.206	1.00	159.58	0.0063
	Chimpanzee	Colobus	7.00	44.42	0.1769	0.00	159.58	0
	Chimpanzee	Galago	17.00	44.25	0.5385	1.00	159.75	0.0063
	Chimpanzee	Gibbon	4.00	44.50	0.0957	0.00	159.5	0
	Chimpanzee	Lemur	17.00	44.50	0.534	0.00	159.5	0
	Chimpanzee	Tarsier	12.00	44.33	0.3358	0.00	159.67	0
	Gorilla	Macaque	7.00	44.42	0.1769	0.00	159.58	0
	Gorilla	Orangutan	3.00	44.50	0.0706	0.00	159.5	0
	Gorilla	Capuchin	8.00	44.42	0.206	1.00	159.58	0.0063
	Gorilla	Colobus	7.00	44.42	0.1769	0.00	159.58	0
	Gorilla	Galago	17.00	44.25	0.5385	1.00	159.75	0.0063
	Gorilla	Gibbon	4.00	44.50	0.0957	0.00	159.5	0
	Gorilla	Lemur	17.00	44.50	0.534	0.00	159.5	0
	Gorilla	Tarsier	12.00	44.33	0.3358	0.00	159.67	0
	Macaque	Orangutan	6.00	44.42	0.1489	0.00	159.58	0
	Macaque	Capuchin	9.00	44.33	0.2367	1.00	159.67	0.0063
	Macaque	Colobus	2.00	44.33	0.0465	0.00	159.67	0
	Macaque	Galago	18.00	44.17	0.588	1.00	159.83	0.0063
	Macaque	Gibbon	5.00	44.42	0.122	0.00	159.58	0
	Macaque	Lemur	18.00	44.42	0.5829	0.00	159.58	0
	Macaque	Tarsier	15.00	44.25	0.4511	0.00	159.75	0
	Orangutan	Capuchin	5.00	44.42	0.122	1.00	159.58	0.0063
	Orangutan	Colobus	6.00	44.42	0.1489	0.00	159.58	0
	Orangutan	Galago	14.00	44.25	0.4109	1.00	159.75	0.0063
	Orangutan	Gibbon	3.00	44.50	0.0706	0.00	159.5	0
	Orangutan	Lemur	14.00	44.50	0.4079	0.00	159.5	0
	Orangutan	Tarsier	11.00	44.33	0.3013	0.00	159.67	0
	Capuchin	Colobus	9.00	44.33	0.2367	1.00	159.67	0.0063
	Capuchin	Galago	16.00	44.17	0.4948	2.00	159.83	0.0126
	Capuchin	Gibbon	6.00	44.42	0.1489	1.00	159.58	0.0063
	Capuchin	Lemur	15.00	44.42	0.4488	1.00	159.58	0.0063
	Capuchin	Tarsier	12.00	44.25	0.3366	1.00	159.75	0.0063
	Colobus	Galago	18.00	44.17	0.588	1.00	159.83	0.0063
	Colobus	Gibbon	5.00	44.42	0.122	0.00	159.58	0
	Colobus	Lemur	18.00	44.42	0.5829	0.00	159.58	0
	Colobus	Tarsier	15.00	44.25	0.4511	0.00	159.75	0
	Galago	Gibbon	15.00	44.25	0.4511	1.00	159.75	0.0063
	Galago	Lemur	13.50	44.25	0.3916	1.50	159.75	0.0094
	Galago	Tarsier	17.00	44.08	0.5414	1.00	159.92	0.0063
	Gibbon	Lemur	15.00	44.50	0.4476	0.00	159.5	0
	Gibbon	Tarsier	12.00	44.33	0.3358	0.00	159.67	0
	Lemur	Tarsier	12.00	44.33	0.3358	0.00	159.67	0
	AVERAGE				0.290073			0.00234727
	EXON 23
	Human	Chimpanzee	2.00	409	0.0049	4.00	1211	0.0033
	Human	Gorilla	3.00	408.83	0.0074	4.00	1211.17	0.0033
	Human	Macaque	12.00	407.83	0.03	17.00	1212.17	0.0142
	Human	Orangutan	8.00	409	0.0198	15.00	1211	0.0125
	Human	Colobus	18.00	408.83	0.0454	14.00	1211.17	0.0116
	Human	Gibbon	7.00	409.5	0.0173	10.00	1210.5	0.0083
	Human	Lemur	68.00	409.42	0.1877	58.00	1210.58	0.0495
	Human	Tarsier	98.50	410.92	0.2888	66.50	1209.08	0.0571
	Chimpanzee	Gorilla	3.50	409.83	0.0086	1.50	1210.17	0.0012
	Chimpanzee	Macaque	12.00	408.83	0.0299	15.00	1211.17	0.0125
	Chimpanzee	Orangutan	8.00	410	0.0198	13.00	1210	0.0108
	Chimpanzee	Colobus	18.00	409.83	0.0453	12.00	1210.17	0.01
	Chimpanzee	Gibbon	7.00	410.5	0.0172	8.00	1209.5	0.0066
	Chimpanzee	Lemur	68.50	410.42	0.1888	55.50	1209.58	0.0473
	Chimpanzee	Tarsier	98.50	411.92	0.288	66.50	1208.08	0.0572
	Gorilla	Macaque	13.00	408.67	0.0325	15.00	1211.33	0.0125
	Gorilla	Orangutan	9.00	409.83	0.0223	13.00	1210.17	0.0108
	Gorilla	Colobus	19.00	409.67	0.0479	12.00	1210.33	0.01
	Gorilla	Gibbon	8.00	410.33	0.0198	8.00	1209.67	0.0066
	Gorilla	Lemur	69.00	410.25	0.1904	54.00	1209.75	0.046
	Gorilla	Tarsier	99.50	411.75	0.2917	66.50	1208.25	0.0572
	Macaque	Orangutan	16.00	408.83	0.0402	20.00	1211.17	0.0167
	Macaque	Colobus	6.00	408.67	0.0148	7.00	1211.33	0.0058
	Macaque	Gibbon	13.00	409.33	0.0325	15.00	1210.67	0.0125
	Macaque	Lemur	66.00	409.25	0.1816	64.00	1210.75	0.0548
	Macaque	Tarsier	92.50	410.75	0.2678	71.50	1209.25	0.0616
	Orangutan	Colobus	22.00	409.83	0.0557	17.00	1210.17	0.0142
	Orangutan	Gibbon	11.00	410.5	0.0273	13.00	1209.5	0.0108
	Orangutan	Lemur	69.50	410.42	0.1919	61.50	1209.58	0.0526
	Orangutan	Tarsier	99.50	411.92	0.2915	67.50	1208.08	0.0581
	Colobus	Gibbon	19.00	410.33	0.0478	12.00	1209.67	0.01
	Colobus	Lemur	69.50	410.25	0.192	60.50	1209.75	0.0518
	Colobus	Tarsier	92.33	411.75	0.2664	68.67	1208.25	0.0591
	Gibbon	Lemur	69.00	410.92	0.1901	57.00	1209.08	0.0487
	Gibbon	Tarsier	97.50	412.42	0.284	66.50	1207.58	0.0572
	Lemur	Tarsier	92.33	412.33	0.266	80.67	1207.67	0.07
	AVERAGE				0.115364			0.0286778

## Sheet: Sup Table 4
	Supplementary Table 4. Sites yielded a statistically significant for episodic positive/diversifying selection
	Site	Partition	Alpha = synonymous substitution rate at a site	Beta- = Non-synonymous substitution rate at a site for the negative/ neutral evolution component	Mixture distribution weight allocated to beta-; loosely -- the proportion of the tree evolving neutrally or under negative selection	Beta + = Non-synonymous rate at a site for the positive/ neutral evolution component	Mixture distribution weight allocated to beta+; loosely -- the proportion of the tree evolving neutrally or under positive selection	LRT = Likelihood ratio test statistic for episodic diversification	p-value	# branches under selection	Total branch length	Site log-likelihood under the MEME model	Site log-likelihoood under the FEL model
	Exon 5
	782	1	0	0	0.84	49.39	0.16	7.65	0.01	0	0	-21.31	-17.46
	315	1	0.23	0.23	0.93	200.79	0.07	8.32	0.01	1	0	-20.95	-16.8
	108	1	0	0	0.94	301.43	0.06	8.19	0.01	1	0	-16.33	-12.08
	330	1	0	0	0.93	82.3	0.07	5.97	0.02	1	0	-15.95	-12.95
	776	1	0	0	0.53	17.56	0.47	5.2	0.03	0	0	-28.09	-27.15
	407	1	0	0	0.72	29.45	0.28	4.81	0.04	0	0	-24.76	-22.36
	787	1	0	0	0.07	2.39	0.93	4.36	0.05	1	0	-21.98	-21.96
	254	1	0.82	0	0.83	32.96	0.17	4.65	0.05	0	0	-20.46	-17.84
	828	1	0.87	0.87	0.85	54.94	0.15	4.58	0.05	1	0	-25.03	-22.88
	541	1	0	0	0.88	9.41	0.12	4.47	0.05	1	0	-13.48	-10.83
	390	1	0	0	0.93	67.71	0.07	4.31	0.05	1	0	-11.94	-9.96
	831	1	0.29	0.01	0	4.87	1	4.06	0.06	1	0	-23.4	-23.4
	631	1	0.89	0	0.9	23.15	0.1	3.99	0.06	1	0	-15.79	-13.42
	250	1	0	0	0.92	38.51	0.08	4.24	0.06	1	0	-12.02	-10.41
	771	1	1.62	0	0.92	74.34	0.08	4.21	0.06	1	0	-18.67	-13.42
	651	1	0	0	0	2.03	1	3.76	0.07	0	0	-16.51	-16.51
	103	1	0	0	0.71	4.71	0.29	3.8	0.07	0	0	-17.18	-16.24
	548	1	0	0	0.79	2.62	0.21	3.72	0.07	1	0	-11.5	-10.68
	702	1	0.28	0.28	0.8	21.53	0.2	3.73	0.07	1	0	-21.33	-19.67
	520	1	0	0	0.88	7.38	0.12	3.74	0.07	1	0	-14.31	-11.89
	81	1	0	0	0.92	32.4	0.08	3.71	0.07	1	0	-12	-10.43
	214	1	0.83	0	0.93	81.47	0.07	3.82	0.07	1	0	-15.01	-12.93
	361	1	0	0	0	1.65	1	3.45	0.08	0	0	-14.36	-14.36
	514	1	0	0	0.68	3.75	0.32	3.56	0.08	2	0	-16	-15.29
	546	1	0	0	0.76	3.57	0.24	3.48	0.08	1	0	-10.43	-9.82
	549	1	0	0	0.82	25.94	0.18	3.53	0.08	2	0	-18.36	-16.61
	167	1	0	0	0.92	36.47	0.08	3.63	0.08	1	0	-11.5	-9.91
	336	1	0	0	0.92	40.49	0.08	3.53	0.08	1	0	-11.14	-9.52
	274	1	0	0	0.93	56.87	0.07	3.59	0.08	1	0	-11.68	-10.06
	339	1	1.24	0.31	0.86	43.43	0.14	3.32	0.09	0	0	-29.17	-27.49
	518	1	0	0	0.9	16.19	0.1	3.3	0.09	1	0	-13.26	-11.01
	816	1	0.36	0.36	0.63	33.2	0.37	3.13	0.1	1	0	-26.24	-24.98
	Exon 6
	29	1	0	0	0	87.64	1	3.94	0.07	2	0	-8.92	-8.91
	Exon 10
	3	1	0	0	0	3.64	1	3.75	0.07	1	0	-13.62	-13.62
	18	1	0	0	0.77	7.21	0.23	3.55	0.08	1	0	-9.9	-9.23
	Exon 23
	11	1	0.47	0.47	0.92	1128.26	0.08	10.87	0	1	0	-20.48	-15.05
	178	1	0	0	0.69	29.04	0.31	6.47	0.02	2	0	-14.78	-12.79
	10	1	1.84	0.88	0.76	79.87	0.24	5.75	0.03	1	0	-22.59	-20.85
	12	1	0	0	0.93	838.71	0.07	5.7	0.03	1	0	-19.3	-11.86
	238	1	0	0	0.91	179.1	0.09	5.38	0.03	1	0	-11.33	-9.05
	189	1	0	0	0.93	843.73	0.07	4.94	0.04	1	0	-16.16	-12.45
	333	1	0	0	0.91	149.26	0.09	4.85	0.04	1	0	-11.7	-9.51
	369	1	0	0	0.91	293.19	0.09	4.96	0.04	1	0	-15.01	-11.09
	432	1	0	0	0	19.78	1	5.13	0.04	0	0	-21.17	-21.17
	135	1	0	0	0.89	88.19	0.11	4.4	0.05	1	0	-10.71	-8.93
	3	1	7.35	0.58	0.92	752.93	0.08	4.03	0.06	1	0	-21.48	-17.34
	205	1	0	0	0.79	12.19	0.21	4.11	0.06	1	0	-14	-11.74
	338	1	0	0	0.87	55.57	0.13	4.09	0.06	1	0	-10.89	-9.33
	182	1	0	0	0.85	35.42	0.15	3.47	0.08	1	0	-10.28	-8.96
	151	1	0	0	0.85	29.81	0.15	3.41	0.09	1	0	-10.21	-8.97
	371	1	0	0	0	4.06	1	3.34	0.09	1	0	-14.2	-14.2
	430	1	1.88	0	0.87	43.76	0.13	3.42	0.09	1	0	-15.14	-13.34

## Sheet: Sup Table 5
	Supplementary Table 5. Total branches tested for diversifying selection.
	Species	Optimized branch length	LRT = Likelihood ratio test statistic for episodic diversification	Test p-value	Uncorrected p-value	Inferred ω estimates and respective proportion of sites
	Exon 5
	Galago	0	33.9527	0	0	ω1 = 0.323 (91%)
						ω2 = 1560 (9.4%)
	Human	0	366.181	0	0	ω1 = 0.229 (93%)
						ω2 = 100000 (7.1%)
	Tarsier	0	71.5425	0	0	ω1 = 0.278 (79%)
						ω2 = 1560 (21%)
	Macaque/ colobu/ tarsier/ galago	0	58.2877	0	0	ω1 = 0.00000000000329 (90%)
						ω2 = 100000 (9.7%)
	Macaque/ colobu/ tarsier	0	64.7995	0	0	ω1 = 0.00 (83%)
						ω2 = 100000 (17%)
	Macaque/ colobu	0	305.258	0	0	ω1 = 0.681 (64%)
						ω2 = 669 (36%)
	Exon 23
	Tarsier/ lemur/ colubus	0	120.719	0	0	ω1 = 0.00 (98%)
						ω2 = 100000 (2.3%)
	Tarsier	0	236.19	0	0	ω1 = 0.419 (66%)
						ω2 = 568 (34%)

## Sheet: Sup Table 6-exon5
Domain: Data
humanexon5	G	T	T	C	C	T	C	A	G	A	A	A	A	T	T	T	T	G	A	G	T	A	A	A	T	G	G	G	A	A	G	C	C	A	G	T	G	T	T	G	G	A	C	T	T	G	C	A	G
oranexon5	.	.	.	.	.	.	.	.	.	.	.	.	.	.	.	.	.	.	.	.	.	.	.	.	.	.	.	.	.	.	.	.	.	.	.	.	.	.	.	.	.	.	.	.	.	.	.	.	.
gorillaexon5	.	.	.	.	.	.	.	.	.	.	.	.	.	.	.	.	.	.	.	.	.	.	.	.	.	.	.	.	.	.	.	.	.	.	.	.	.	.	.	.	.	.	.	.	.	.	.	.	.
chimpexon5	.	.	.	.	.	.	.	.	.	.	.	.	.	.	.	.	.	.	.	.	.	.	.	.	.	.	.	.	.	.	.	.	.	.	.	.	.	.	.	.	.	.	.	.	.	.	.	.	.
macaqueexon5	.	.	.	.	.	.	.	.	.	.	.	.	.	.	.	.	.	.	.	.	.	.	.	.	.	.	.	.	.	.	.	.	.	.	.	.	.	.	.	.	.	.	.	.	.	.	.	.	.
humanexon5	C	C	G	A	A	A	A	T	G	T	A	T	T	C	C	T	G	G	T	T	C	A	A	T	C	A	A	G	T	T	G	G	A	C	A	G	T	G	A	A	G	A	A	G	A	T	A	T	G
oranexon5	.	.	.	.	.	.	.	.	.	.	.	.	.	.	.	.	.	.	.	.	.	.	.	.	.	.	.	.	.	.	.	.	.	.	.	.	.	.	.	.	.	.	.	.	.	.	.	.	.
gorillaexon5	.	.	.	.	.	.	.	.	.	.	.	.	.	.	.	.	.	.	.	.	.	.	.	.	.	.	.	.	.	.	.	.	.	.	.	.	.	.	.	.	.	.	.	.	.	.	.	.	.
chimpexon5	.	.	.	.	.	.	.	.	.	.	.	.	.	.	.	.	.	.	.	.	.	.	.	.	.	.	.	.	.	.	.	.	.	.	.	.	.	.	.	.	.	.	.	.	.	.	.	.	.
macaqueexon5	.	.	.	.	.	.	.	.	.	.	.	.	.	.	.	.	.	.	.	.	.	.	.	.	.	.	.	.	.	.	.	.	.	.	.	.	.	.	.	G	.	.	.	.	.	.	.	.	.
humanexon5	C	A	G	A	A	C	A	T	G	A	C	C	T	G	T	T	G	C	T	T	A	A	T	G	G	C	T	G	T	T	T	G	A	A	A	T	C	A	C	T	G	G	C	T	T	T	T	G	A
oranexon5	.	.	.	.	.	.	.	.	.	.	T	.	.	.	.	.	.	.	.	.	.	.	.	.	.	.	.	.	C	.	.	.	.	.	.	.	.	.	.	.	.	.	.	.	.	.	.	.	.
gorillaexon5	.	.	.	.	.	.	.	.	.	.	.	.	.	.	.	.	.	.	.	.	.	.	.	.	.	.	.	.	.	.	.	.	.	.	.	.	.	.	.	.	.	.	.	.	.	.	.	.	.
chimpexon5	.	.	.	.	.	.	.	.	.	.	T	.	.	.	.	.	.	.	.	.	.	.	.	.	.	.	.	.	.	.	.	.	.	.	.	.	.	.	.	.	.	.	.	.	.	.	.	.	.
macaqueexon5	.	.	.	.	.	.	.	.	.	.	.	.	.	.	.	.	.	.	.	.	.	.	.	.	.	.	.	.	C	.	.	.	.	.	.	.	.	.	.	.	.	.	.	.	.	.	.	.	.
humanexon5	C	C	T	T	G	C	G	C	T	A	A	A	T	C	T	C	G	A	G	C	C	A	G	A	A	A	G	A	G	C	T	C	T	G	A	T	A	A	T	C	C	A	A	A	A	A	G	G	A
oranexon5	.	.	.	.	.	T	.	.	.	.	.	.	.	.	.	.	.	.	.	.	.	.	.	.	.	.	.	.	.	.	.	.	.	.	.	.	.	.	.	.	.	.	.	.	.	.	.	.	.
gorillaexon5	.	.	.	.	.	T	.	.	.	.	.	.	.	.	.	.	.	.	.	.	.	.	.	.	.	.	.	.	.	.	.	.	.	.	.	.	.	.	.	.	.	.	.	.	.	.	.	.	.
chimpexon5	.	.	.	.	.	T	.	.	.	.	.	.	.	.	.	.	.	.	.	.	.	.	.	.	.	.	.	.	.	.	.	.	.	.	.	.	.	.	.	.	.	.	.	.	.	.	.	.	.
macaqueexon5	.	.	.	.	.	T	.	.	.	.	.	.	.	.	.	.	.	.	.	.	.	.	.	.	.	.	.	.	.	.	.	.	.	.	.	.	.	.	.	.	.	.	.	.	.	.	.	.	.
humanexon5	A	G	C	A	C	A	T	A	A	A	G	A	T	G	A	A	C	G	G	A	G	G	G	G	A	A	A	G	A	T	T	C	C	A	G	A	G	A	A	C	C	T	T	G	G	C	C	T	A
oranexon5	.	.	.	.	.	.	.	.	.	.	.	.	.	.	.	.	.	.	.	.	.	.	.	.	.	.	.	.	.	.	.	.	.	.	.	.	.	.	.	.	.	.	.	.	.	.	.	.	.
gorillaexon5	.	.	.	.	.	.	.	.	.	.	.	.	.	.	.	.	.	.	.	.	.	.	.	.	.	.	.	.	.	.	.	.	.	.	.	.	.	.	.	.	.	.	.	.	.	.	.	.	.
chimpexon5	.	.	.	.	.	.	.	.	.	.	.	.	.	.	.	.	.	.	.	.	.	.	.	.	.	.	.	.	.	.	.	.	.	.	.	.	.	.	.	.	.	.	.	.	.	.	.	.	.
macaqueexon5	.	.	.	.	.	.	.	.	.	.	.	.	.	.	.	.	.	.	.	.	.	.	.	.	.	.	.	.	.	.	.	.	.	.	.	.	.	.	.	.	.	.	.	.	.	.	.	.	.
humanexon5	A	G	G	C	C	T	C	T	A	A	T	G	A	A	C	T	T	T	C	C	A	G	G	A	T	A	G	C	A	A	A	T	A	G	C	C	T	C	A	C	A	G	G	G	T	C	C	A	A
oranexon5	.	.	.	.	.	.	.	.	.	.	.	.	.	.	.	.	.	.	.	.	.	.	.	.	.	.	.	.	.	.	.	.	.	.	.	.	.	.	.	.	.	.	.	.	.	.	.	.	.
gorillaexon5	.	.	.	.	.	.	.	.	.	.	.	.	.	.	.	.	.	.	.	.	.	.	.	.	.	.	.	.	.	.	.	.	.	.	.	.	.	.	.	.	.	.	.	.	.	.	.	.	.
chimpexon5	.	.	.	.	.	.	.	.	.	.	.	.	.	.	.	.	.	.	.	.	.	.	.	.	.	.	.	.	.	.	.	.	.	.	.	.	.	.	.	.	.	.	.	.	.	.	.	.	.
macaqueexon5	.	.	.	.	.	.	.	.	.	.	.	.	.	.	.	.	.	.	.	.	.	.	.	.	.	.	.	.	.	.	.	.	.	.	.	.	.	.	.	.	.	.	.	.	.	.	.	.	.
humanexon5	T	G	T	G	G	A	A	A	A	A	A	C	A	C	T	G	C	A	A	A	G	A	A	A	G	A	A	T	T	T	G	A	G	A	C	T	T	C	A	A	A	T	G	G	T	G	A	C	T
oranexon5	.	.	.	.	.	.	.	.	.	.	.	.	.	.	.	.	.	.	.	G	.	.	.	.	.	.	.	.	.	.	.	.	.	.	.	.	.	.	.	.	.	.	.	.	.	.	.	.	.
gorillaexon5	.	.	.	.	.	.	.	.	.	.	.	.	.	.	.	.	.	.	.	.	.	.	.	.	.	.	.	.	.	.	.	.	.	.	.	.	.	.	.	.	.	.	.	.	.	.	.	.	.
chimpexon5	.	.	.	.	.	.	.	.	.	.	.	.	.	.	.	.	.	.	.	.	.	.	.	.	.	.	.	.	.	.	.	.	.	.	.	.	.	.	.	.	.	.	.	.	.	.	.	.	.
macaqueexon5	.	.	.	.	.	.	.	.	.	.	.	.	.	.	.	.	.	.	.	.	.	.	.	.	.	.	.	.	.	.	.	.	.	.	.	.	.	.	.	.	.	.	.	.	.	.	.	.	G
humanexon5	C	T	C	A	A	A	G	T	G	T	T	C	T	C	G	A	G	A	G	A	A	G	A	A	T	A	A	A	C	C	C	C	A	A	C	G	A	A	G	C	C	T	G	G	T	G	T	G	T
oranexon5	.	.	.	.	.	.	.	.	.	.	.	.	.	.	.	.	.	.	.	.	.	.	.	.	.	.	.	.	.	.	.	.	.	.	.	.	.	.	.	.	.	.	.	.	.	.	.	.	.
gorillaexon5	.	.	.	.	.	.	.	.	.	.	.	.	.	.	.	.	.	.	.	.	.	.	.	.	.	.	.	.	.	.	.	.	.	.	.	.	.	.	.	.	.	.	.	.	.	.	.	.	.
chimpexon5	.	.	.	.	.	.	.	.	.	.	.	.	.	.	.	.	.	.	.	.	.	.	.	.	.	.	.	.	.	.	.	.	.	.	.	.	.	.	.	.	.	.	.	.	.	.	.	.	.
macaqueexon5	.	.	.	C	.	.	.	.	.	.	.	.	.	.	.	.	.	.	.	.	.	.	.	.	.	.	.	.	.	.	.	.	.	.	.	.	.	.	.	T	T	.	.	.	.	.	.	.	.
humanexon5	C	A	G	G	T	G	A	T	G	A	G	G	A	A	A	A	G	C	G	A	A	G	T	G	A	T	T	C	C	A	T	T	A	G	T	A	T	C	T	G	T	A	C	C	A	C	T	T	C
oranexon5	.	.	.	.	.	.	.	.	.	.	.	.	.	.	.	.	.	.	.	.	.	.	.	.	.	.	.	.	.	.	.	.	.	.	.	.	.	.	.	.	.	.	.	.	.	.	.	.	.
gorillaexon5	.	.	.	.	.	.	.	.	.	.	.	.	.	.	.	.	.	.	.	.	.	.	.	.	.	.	.	.	.	.	.	.	.	.	.	.	.	.	.	.	.	.	.	.	.	.	.	.	.
chimpexon5	.	.	.	.	.	.	.	.	.	.	.	.	.	.	.	.	.	.	.	.	.	.	.	.	.	.	.	.	.	.	.	.	.	.	.	.	.	.	.	.	.	.	.	.	.	.	.	.	.
macaqueexon5	.	.	.	.	.	.	.	.	.	.	.	.	.	.	.	.	.	.	.	.	.	.	.	.	.	.	.	.	.	.	.	.	.	.	.	.	.	.	.	.	.	.	.	.	.	.	.	.	.
humanexon5	G	A	A	C	A	C	A	G	C	T	C	A	G	A	G	T	C	T	G	A	T	A	A	C	A	G	T	G	T	C	C	T	T	G	A	A	A	T	T	C	C	A	G	A	T	G	C	T	T
oranexon5	.	.	.	.	.	.	.	.	.	.	.	.	.	.	.	.	.	.	.	.	.	.	.	.	.	.	C	A	.	.	.	.	.	.	.	.	.	.	.	.	.	.	.	.	.	.	.	.	.
gorillaexon5	.	.	.	.	.	.	.	.	.	.	.	.	.	.	.	.	.	.	.	.	.	.	.	.	.	.	.	.	.	.	.	.	.	.	.	.	.	.	.	.	.	.	.	.	.	.	.	.	.
chimpexon5	.	.	.	.	.	.	.	.	.	.	.	.	.	.	.	.	.	.	.	.	.	.	.	.	.	.	.	.	.	.	.	.	.	.	.	.	.	.	.	.	.	.	.	.	.	.	.	.	.
macaqueexon5	.	.	.	.	.	.	.	.	.	.	.	.	.	.	.	.	.	.	.	.	.	.	.	.	.	.	.	.	.	.	.	.	.	.	.	.	.	.	.	A	.	.	.	.	.	.	.	.	.
humanexon5	G	A	A	A	A	A	T	G	A	A	A	A	G	A	T	A	A	A	G	T	A	T	T	C	T	A	G	G	T	T	T	G	C	T	G	C	C	A	C	A	A	A	C	A	C	T	A	G	G
oranexon5	.	.	.	.	.	.	.	.	.	.	.	.	.	.	.	.	.	.	.	.	.	.	.	.	.	.	.	.	.	.	.	.	.	.	.	.	.	.	.	.	.	.	.	.	.	.	.	.	.
gorillaexon5	.	.	.	.	.	.	.	.	.	.	.	.	.	.	.	.	.	.	.	.	.	.	.	.	.	.	.	.	.	.	.	.	.	.	.	.	.	.	.	.	.	.	.	.	.	.	.	.	.
chimpexon5	.	.	.	.	.	.	.	.	.	.	.	.	.	.	.	.	.	.	.	.	.	.	.	.	.	.	.	.	.	.	.	.	.	.	.	.	.	.	.	.	.	.	.	.	.	.	.	.	.
macaqueexon5	.	.	.	.	.	.	.	.	.	.	.	.	.	.	.	.	.	.	.	.	.	.	.	.	.	.	.	.	.	.	.	.	.	.	.	.	.	.	.	.	.	.	.	.	.	.	.	.	.
humanexon5	A	C	T	C	A	C	A	T	A	C	A	G	A	C	C	A	C	T	T	A	A	T	G	G	G	T	T	G	T	A	C	T	A	A	G	A	G	T	G	C	A	G	A	G	C	C	T	G	G
oranexon5	.	.	.	.	.	.	.	.	.	.	.	.	.	.	.	.	.	.	.	.	.	.	.	.	.	.	.	.	.	.	.	.	.	.	.	.	.	.	.	.	.	.	.	.	.	.	.	.	.
gorillaexon5	.	.	.	.	.	.	.	.	.	.	.	.	.	.	.	.	.	.	.	.	.	.	.	.	.	.	.	.	.	.	.	.	.	.	.	.	.	.	.	.	.	.	.	.	.	.	.	.	.
chimpexon5	.	.	.	.	.	.	.	.	.	.	.	.	.	.	.	.	.	.	.	.	.	.	.	.	.	.	.	.	.	.	.	.	.	.	.	.	.	.	.	.	.	.	.	.	.	.	.	.	.
macaqueexon5	.	.	.	.	.	.	.	.	.	.	.	.	.	.	.	.	.	.	.	.	.	.	.	.	.	.	.	.	.	.	.	.	.	.	.	.	.	.	.	.	.	.	.	A	.	.	.	.	.
humanexon5	C	T	G	A	A	G	G	C	A	T	C	T	A	C	T	C	T	T	G	T	T	C	A	C	A	A	A	C	C	C	C	A	G	T	C	A	G	A	T	T	T	T	A	C	A	A	A	T	G
oranexon5	.	.	.	.	.	.	.	.	.	.	.	.	.	.	.	.	.	.	.	.	.	.	.	.	.	.	.	.	.	.	.	.	A	.	.	.	.	.	.	.	.	.	.	.	.	.	.	.	.
gorillaexon5	.	.	.	.	.	.	.	.	.	.	.	.	.	.	.	.	.	.	.	.	.	.	.	.	.	.	.	.	.	.	.	.	A	.	.	.	.	.	.	.	.	.	.	.	.	.	.	.	.
chimpexon5	.	.	.	.	.	.	.	.	.	.	.	.	.	.	.	.	.	.	.	.	.	.	.	.	.	.	.	.	.	.	.	.	.	.	.	.	.	.	.	.	.	.	.	.	.	.	.	.	.
macaqueexon5	.	.	.	.	.	.	.	.	.	.	.	.	.	.	.	.	.	.	.	.	.	.	.	.	.	.	.	.	.	.	.	.	A	.	.	.	.	.	.	.	.	.	.	.	.	.	G	.	.
humanexon5	A	A	G	C	A	T	A	T	C	C	A	G	T	G	A	G	A	A	C	T	C	G	T	T	A	A	T	A	A	A	G	G	G	T	G	G	G	G	C	A	G	C	A	A	A	T	C	A	A
oranexon5	.	.	.	T	.	.	.	.	.	.	.	.	.	.	.	.	.	.	.	.	.	.	.	.	.	.	.	.	.	.	.	.	.	.	.	.	.	.	.	.	.	.	.	.	.	.	.	.	.
gorillaexon5	.	.	.	.	.	.	.	.	.	.	.	.	.	.	.	.	.	.	.	.	.	.	.	.	.	.	.	.	.	.	.	.	.	.	.	.	.	.	.	.	.	.	.	.	.	.	.	.	.
chimpexon5	.	.	.	.	.	.	.	.	.	.	.	.	.	.	.	.	.	.	.	.	.	.	.	.	.	.	.	.	.	.	.	.	.	.	.	.	.	.	.	.	.	.	.	.	.	.	.	.	.
macaqueexon5	.	.	.	.	.	.	.	.	.	.	.	.	.	.	.	.	.	.	.	.	.	A	C	.	.	.	.	.	.	.	.	.	.	.	.	.	.	.	.	.	.	T	.	.	.	.	.	.	.
humanexon5	A	G	T	T	C	C	G	A	A	G	T	A	T	A	A	A	G	T	G	C	A	A	A	C	A	C	A	A	A	G	A	A	A	A	T	C	C	A	G	T	T	A	T	G	G	C	A	G	A
oranexon5	.	.	.	.	.	.	.	.	.	.	.	.	.	.	.	.	.	.	.	.	.	.	.	.	.	.	.	.	.	.	.	.	.	.	.	.	.	.	.	.	.	G	.	.	.	T	.	.	.
gorillaexon5	.	.	.	.	.	.	.	.	.	.	.	.	.	.	.	.	.	.	.	.	.	.	.	.	.	.	.	.	.	.	.	.	.	.	.	.	.	.	.	.	.	.	.	.	.	T	.	.	.
chimpexon5	.	.	.	.	.	.	.	.	.	.	.	.	.	.	.	.	.	.	.	.	.	.	.	.	.	.	.	.	.	.	.	.	.	.	.	.	.	.	.	.	.	.	.	.	.	T	.	.	.
macaqueexon5	.	.	.	.	.	.	.	.	.	.	.	.	.	.	.	.	.	.	.	.	.	.	.	.	.	.	.	.	.	.	.	.	.	.	.	.	.	.	.	.	.	.	.	.	.	T	.	.	.
humanexon5	A	A	A	T	G	C	T	G	C	T	C	T	T	C	T	G	A	T	A	C	C	A	A	A	G	G	C	T	C	T	C	C	T	T	T	G	G	C	C	A	G	C	A	T	T	T	C	T	A
oranexon5	.	.	.	.	.	.	.	.	.	.	.	.	.	.	.	.	.	.	.	.	.	.	.	.	.	.	.	.	.	.	.	.	.	.	.	.	.	.	.	.	.	.	.	.	.	.	.	.	.
gorillaexon5	.	.	.	.	.	.	.	.	.	.	.	.	.	.	.	.	.	.	.	.	.	.	.	.	.	.	.	.	.	.	.	.	.	.	.	.	.	.	.	.	.	.	.	.	.	.	.	.	.
chimpexon5	.	.	.	.	.	.	.	.	.	.	.	.	.	.	.	.	.	.	.	.	.	.	.	.	.	.	.	.	.	.	.	.	.	.	.	.	.	.	.	.	.	.	.	.	.	.	.	.	.
macaqueexon5	.	.	.	.	.	.	.	.	.	.	.	.	.	.	.	.	.	.	.	.	.	.	.	.	.	.	.	.	.	.	.	.	.	.	.	.	.	.	.	.	.	.	.	.	.	.	.	.	.
humanexon5	G	A	A	C	A	A	T	A	T	G	C	A	T	G	A	G	A	A	A	A	C	C	A	G	G	G	A	T	T	C	A	A	G	T	G	A	C	A	T	A	G	A	A	A	C	A	G	C	A
oranexon5	.	.	.	.	.	.	.	.	.	.	.	.	.	.	.	.	.	.	.	.	.	.	.	.	.	.	.	.	.	.	.	.	.	.	.	.	.	.	.	.	.	.	.	.	.	.	.	.	.
gorillaexon5	.	.	.	.	.	.	.	.	.	.	.	.	.	.	.	.	.	.	.	.	.	.	.	.	.	.	.	.	.	.	.	.	.	.	.	.	.	.	.	.	.	.	.	.	.	.	.	.	.
chimpexon5	.	.	.	.	.	.	.	.	.	.	.	.	.	.	.	.	.	.	.	.	.	.	.	.	.	.	.	.	.	.	.	.	.	.	.	.	.	.	.	.	.	.	.	.	.	.	.	.	.
macaqueexon5	.	.	.	.	.	.	.	.	.	.	.	.	.	.	.	.	.	.	.	.	.	.	.	.	.	.	.	.	.	.	.	.	.	.	.	.	.	.	.	.	.	.	.	.	.	T	.	.	.
humanexon5	A	A	C	T	C	T	C	T	T	A	C	A	G	A	T	C	C	T	T	A	G	G	T	G	A	G	G	A	T	G	T	C	A	G	T	G	A	C	T	C	T	G	G	A	A	C	A	T	C
oranexon5	.	.	.	.	.	.	.	.	.	.	.	.	.	.	.	.	.	.	.	.	.	.	.	.	.	.	.	.	.	.	.	T	.	.	.	.	.	.	.	.	.	.	.	.	.	.	.	.	.
gorillaexon5	.	.	.	.	.	.	.	.	.	.	.	.	.	.	.	.	.	.	.	.	.	.	.	.	.	.	.	.	.	.	.	.	.	.	.	.	.	.	.	.	.	.	.	.	.	.	.	.	.
chimpexon5	.	.	.	.	.	.	.	.	.	.	.	.	.	.	.	.	.	.	.	.	.	.	.	.	.	.	.	.	.	.	.	.	.	.	.	.	.	.	.	.	.	.	.	.	.	.	.	.	.
macaqueexon5	.	.	.	.	.	.	.	.	.	.	.	.	.	.	.	.	.	.	.	.	.	.	.	.	.	.	.	.	.	.	.	.	.	.	.	.	.	.	.	.	.	.	.	.	.	.	.	.	.
humanexon5	G	C	T	T	C	T	A	G	T	C	A	G	A	A	T	C	A	C	A	T	A	C	C	T	A	T	T	G	A	A	C	C	A	G	A	C	T	A	C	A	A	A	T	T	C	A	G	T	A
oranexon5	.	.	.	.	.	.	.	.	.	.	.	.	.	.	.	.	.	.	.	.	.	.	.	.	.	.	.	.	.	.	.	.	.	.	.	.	.	.	.	.	.	.	.	.	.	.	.	.	.
gorillaexon5	.	.	.	.	.	.	.	.	.	.	.	.	.	.	.	.	.	.	.	.	.	.	.	.	.	.	.	.	.	.	.	.	.	.	.	.	.	.	.	.	.	.	.	.	.	.	.	.	.
chimpexon5	.	.	.	.	.	.	.	.	.	.	.	.	.	.	.	.	.	.	.	.	.	.	.	.	.	.	.	.	.	.	.	.	.	.	.	.	.	.	.	.	.	.	.	.	.	.	.	.	.
macaqueexon5	-	.	.	C	.	.	.	.	.	.	.	.	.	.	.	.	.	.	.	.	.	.	.	.	.	.	.	.	.	.	.	.	.	.	.	.	.	.	.	.	.	.	.	.	.	.	.	.	.
humanexon5	T	A	G	T	A	A	G	A	C	G	A	A	G	G	A	G	C	A	G	C	G	G	T	T	G	A	T	G	A	C	T	G	C	T	C	A	A	A	A	C	C	T	G	G	T	C	T	C	T
oranexon5	.	.	.	.	.	.	.	.	.	.	.	.	.	.	.	.	.	.	.	.	.	.	.	.	.	.	.	.	.	.	.	.	.	.	.	.	.	.	.	.	.	.	.	.	.	.	.	.	.
gorillaexon5	.	.	.	.	.	.	.	.	.	.	.	.	.	.	.	.	.	.	.	.	.	.	.	.	.	.	.	.	.	.	.	.	.	.	.	.	.	.	.	.	.	.	.	.	.	.	.	.	.
chimpexon5	.	.	.	.	.	.	.	.	.	.	.	.	.	.	.	.	.	.	.	.	.	.	.	.	.	.	.	.	.	.	.	.	.	.	.	.	.	.	.	.	.	.	.	.	.	.	.	.	.
macaqueexon5	.	.	.	.	.	.	.	.	.	A	.	.	.	.	.	.	.	.	.	.	.	.	.	.	.	.	.	.	.	.	.	.	.	.	.	.	.	.	.	.	.	.	.	.	.	.	.	.	.
humanexon5	C	T	A	A	T	A	G	T	C	C	T	G	T	A	G	G	A	G	T	C	T	C	T	A	A	G	G	T	T	T	T	G	G	T	T	T	C	A	G	G	A	G	G	C	T	C	C	A	C
oranexon5	.	.	.	.	C	.	.	.	.	.	.	.	.	.	.	.	.	.	.	.	.	.	.	.	.	.	.	.	.	.	.	.	.	.	.	.	.	.	.	.	.	.	.	.	.	.	.	.	.
gorillaexon5	.	.	.	.	.	.	.	.	.	.	.	.	.	.	.	.	.	.	.	.	.	.	.	.	.	.	.	.	.	.	.	.	.	.	.	.	.	.	.	.	.	.	.	.	.	.	.	.	.
chimpexon5	.	.	.	.	.	.	.	.	.	.	.	.	.	.	.	.	.	.	.	.	.	.	.	.	.	.	.	.	.	.	.	.	.	.	.	.	.	.	.	.	.	.	.	.	.	.	.	.	.
macaqueexon5	.	.	.	.	.	.	.	.	.	.	.	.	.	.	.	.	.	.	.	.	.	.	.	.	.	.	.	.	.	.	.	.	.	.	.	.	.	.	.	.	.	.	.	.	.	.	.	.	.
humanexon5	C	A	G	A	A	C	T	C	C	G	C	C	A	A	T	C	C	T	A	G	C	C	C	T	A	G	T	G	G	G	G	G	T	G	A	C	T	C	T	G	C	A	T	T	A	T	C	T	G
oranexon5	.	.	.	.	.	.	.	.	T	.	.	.	.	.	.	.	.	.	.	.	.	.	.	.	.	.	.	.	.	.	.	.	.	.	.	.	.	.	.	.	.	.	.	.	.	.	.	.	.
gorillaexon5	.	.	.	.	.	.	.	.	T	.	.	.	.	.	.	.	.	.	.	.	.	.	.	.	.	.	.	.	.	.	.	.	.	.	.	.	.	.	.	.	.	.	.	.	.	.	.	.	.
chimpexon5	.	.	.	.	.	.	.	.	.	.	.	.	.	.	.	.	.	.	.	.	.	.	.	.	.	.	.	.	.	.	.	.	.	.	.	.	.	.	.	.	.	.	.	.	.	.	.	.	.
macaqueexon5	.	.	.	.	.	.	.	.	.	.	.	.	.	.	.	.	T	.	.	.	.	.	.	.	.	.	.	.	.	A	.	.	.	.	.	.	.	.	.	.	.	.	.	.	G	.	.	.	.
humanexon5	G	T	C	C	G	A	C	A	A	G	A	G	A	G	A	C	C	T	C	C	C	T	G	C	T	T	C	T	G	G	T	A	A	A	A	G	T	C	G	T	T	C	A	G	A	C	T	G	T
oranexon5	.	.	.	A	.	.	.	.	.	A	.	.	.	.	.	.	.	.	.	.	.	.	.	.	.	.	.	.	.	.	.	.	.	.	.	.	.	.	.	.	.	.	.	.	.	.	.	.	.
gorillaexon5	.	.	.	.	.	.	.	.	.	.	.	.	.	.	.	.	.	.	.	.	.	.	.	.	.	.	.	.	.	.	.	.	.	.	.	.	.	.	.	.	.	.	.	.	.	.	.	.	.
chimpexon5	.	.	.	.	.	.	.	.	.	.	.	.	.	.	.	.	.	.	.	.	.	.	.	.	.	.	.	.	.	.	.	.	.	.	.	.	.	.	.	.	.	.	.	.	.	.	.	.	.
macaqueexon5	.	.	.	.	.	.	.	.	.	A	.	.	.	.	.	T	.	.	.	.	.	.	.	T	.	.	.	.	.	.	.	.	.	.	.	.	.	.	.	.	.	.	.	A	.	.	.	.	.
humanexon5	C	T	T	C	A	T	C	C	A	A	A	T	T	G	C	G	A	G	A	T	G	C	T	T	T	T	T	C	A	G	C	C	C	A	A	A	T	G	G	T	A	A	A	G	A	A	C	A	C
oranexon5	.	.	.	.	.	.	.	.	.	.	.	.	.	.	.	.	.	.	.	.	.	.	.	.	.	.	.	.	.	.	.	.	.	.	.	.	.	.	.	.	.	.	.	.	.	.	.	.	.
gorillaexon5	.	.	.	.	.	.	.	.	.	.	.	.	.	.	.	.	.	.	.	.	.	.	.	.	.	.	.	.	.	.	.	T	.	.	.	.	.	.	.	.	.	.	.	.	.	.	.	.	.
chimpexon5	.	.	.	.	.	.	.	.	.	.	.	.	.	.	.	.	.	.	.	.	.	.	.	.	.	.	.	.	.	.	.	.	.	.	.	.	.	.	.	.	.	.	.	.	.	.	.	.	.
macaqueexon5	.	.	.	.	.	.	.	.	.	.	.	.	.	.	.	.	.	.	.	.	.	.	.	.	.	.	.	.	.	.	.	.	.	.	.	G	.	.	.	.	.	.	.	.	.	.	.	.	.
humanexon5	A	A	A	A	G	A	A	A	A	C	T	G	A	A	T	C	A	G	C	T	T	C	C	A	A	G	T	G	T	G	A	C	T	C	T	T	G	A	T	G	C	T	G	T	A	C	T	G	C
oranexon5	.	.	.	.	.	.	.	.	.	.	.	.	.	.	.	.	.	.	.	.	.	.	.	.	.	.	.	.	.	.	.	.	.	.	.	.	.	.	.	.	.	.	.	.	.	.	.	.	.
gorillaexon5	.	.	.	.	.	.	.	.	.	.	.	.	.	.	.	.	.	.	.	.	.	G	.	.	.	.	.	.	.	.	.	.	.	.	.	.	.	.	.	.	.	.	.	.	.	.	.	.	.
chimpexon5	.	.	.	.	.	.	.	.	.	.	.	.	.	.	.	.	.	.	.	.	.	.	.	.	.	.	.	.	.	.	.	.	.	.	.	.	.	.	.	.	.	.	.	.	.	.	.	.	.
macaqueexon5	.	.	.	.	.	.	.	.	.	.	.	.	.	.	.	.	.	.	.	.	.	T	.	.	.	.	.	.	.	.	.	.	.	.	.	.	.	.	.	.	.	.	.	.	.	.	.	.	.
humanexon5	A	G	G	T	G	G	G	G	C	A	G	A	A	G	A	T	C	C	T	A	G	T	A	A	A	G	A	G	G	A	T	C	C	C	C	T	T	C	A	G	A	T	A	A	T	G	G	G	C
oranexon5	.	.	.	.	.	.	.	.	.	.	.	.	.	.	.	.	.	.	.	.	.	C	.	.	.	.	.	.	.	.	A	.	.	.	.	.	.	.	.	.	.	.	.	.	.	.	.	.	.
gorillaexon5	.	.	.	.	.	.	.	.	.	.	.	.	.	.	T	.	.	.	.	.	.	.	.	.	.	.	.	.	.	.	.	.	.	.	.	.	.	.	.	.	.	.	.	.	.	.	.	.	.
chimpexon5	.	.	.	.	.	.	.	.	.	.	.	.	.	.	.	.	.	.	.	.	.	.	.	.	.	.	.	.	.	.	.	.	.	.	.	.	.	.	.	.	.	.	.	.	.	.	.	.	.
macaqueexon5	.	.	.	.	.	.	.	.	.	.	.	.	.	.	.	.	.	.	.	.	.	.	.	.	.	.	.	.	.	.	A	.	.	.	.	.	.	.	.	.	.	.	.	.	.	.	.	.	.
humanexon5	C	T	G	A	T	G	T	G	C	A	T	T	T	C	G	A	T	A	G	C	A	A	G	G	T	T	A	A	G	C	A	A	T	C	T	G	A	T	C	C	T	G	G	T	A	A	A	A	T
oranexon5	.	.	.	.	.	.	.	.	.	.	.	.	.	.	.	.	.	.	A	.	.	.	C	.	.	.	.	.	.	.	.	.	.	.	.	.	.	.	.	.	.	.	.	.	.	.	.	.	.
gorillaexon5	.	.	.	.	.	.	.	.	.	.	.	.	.	.	.	.	.	.	A	.	.	.	.	.	.	.	.	.	.	.	.	.	.	.	.	.	.	.	.	.	.	.	.	.	.	.	.	.	.
chimpexon5	.	.	.	.	.	.	.	.	.	.	.	.	.	.	.	.	.	.	.	.	.	.	.	.	.	.	.	.	.	.	.	.	.	.	.	.	.	.	.	.	.	.	.	.	.	.	.	.	.
macaqueexon5	.	.	.	.	.	.	.	.	.	.	.	.	.	T	.	.	.	.	A	.	.	.	.	.	.	.	.	.	.	.	.	.	.	.	.	.	.	.	.	.	.	.	.	.	.	.	.	.	.
humanexon5	A	A	A	G	G	C	C	C	A	G	A	G	C	T	G	G	A	C	T	C	T	G	T	A	A	T	G	A	A	C	A	G	T	G	A	G	A	A	T	G	A	T	G	A	A	C	T	C	A
oranexon5	.	.	.	.	.	.	.	.	.	.	.	.	.	.	.	.	.	.	.	.	.	.	.	.	.	.	.	.	.	.	.	.	.	.	.	.	.	.	.	.	.	.	.	.	.	.	.	.	.
gorillaexon5	.	.	.	.	.	.	.	.	.	.	.	.	.	.	.	.	.	.	.	.	.	.	.	.	.	.	.	.	.	.	.	.	.	.	.	.	.	.	.	.	.	.	.	.	.	.	.	.	.
chimpexon5	.	.	.	.	.	.	.	.	.	.	.	.	.	.	.	.	.	.	.	.	.	.	.	.	.	.	.	.	.	.	.	.	.	.	.	.	.	.	.	.	.	.	.	.	.	.	.	.	.
macaqueexon5	.	.	.	.	.	.	.	.	.	.	.	.	.	.	.	.	.	.	.	.	.	.	.	.	.	.	.	.	.	.	.	.	.	.	.	.	.	.	.	.	.	.	.	.	.	.	.	.	.
humanexon5	G	T	G	G	C	A	G	C	G	T	T	T	A	A	A	C	C	A	A	A	G	G	C	G	C	A	C	T	A	A	A	C	C	T	C	G	T	A	A	G	C	G	C	A	T	G	A	A	C
oranexon5	.	.	.	.	.	.	.	.	.	.	.	.	.	.	.	.	.	.	.	.	.	.	.	.	.	.	.	.	.	.	.	.	.	.	.	.	.	.	.	.	.	.	.	.	.	.	.	.	.
gorillaexon5	.	.	.	.	.	.	.	.	.	.	.	.	.	.	.	.	.	.	.	.	.	.	.	.	.	.	.	.	.	.	.	.	.	.	.	.	.	.	.	.	.	.	.	.	.	.	.	.	.
chimpexon5	.	.	.	.	.	.	.	.	.	.	.	.	.	.	.	.	.	.	.	.	.	.	.	.	.	.	.	.	.	.	.	.	.	.	.	.	.	.	.	.	.	.	.	.	.	.	.	.	.
macaqueexon5	.	.	.	.	.	.	.	.	.	.	.	.	.	.	.	.	.	.	.	.	.	.	.	.	.	.	.	.	.	.	.	.	.	.	.	.	.	.	.	.	.	.	.	.	.	.	.	.	.
humanexon5	C	C	T	T	T	A	G	G	G	T	C	T	T	A	C	T	T	C	C	T	A	G	T	G	A	C	C	C	T	G	T	G	C	A	G	G	A	G	G	G	G	C	G	G	G	A	T	G	A
oranexon5	.	.	.	.	.	.	.	.	.	.	.	.	.	.	.	.	.	.	.	C	.	.	.	.	.	.	.	.	.	.	.	.	.	.	.	.	.	.	.	.	.	.	A	.	.	.	.	.	.
gorillaexon5	.	.	.	.	.	.	.	.	.	.	.	.	.	.	.	.	.	.	.	.	.	.	.	.	.	.	.	.	.	.	.	.	.	.	.	.	.	.	.	.	.	.	.	.	.	.	.	.	.
chimpexon5	.	.	.	.	.	.	.	.	.	.	.	.	.	.	.	.	.	.	.	.	.	.	.	.	.	.	.	.	.	.	.	.	.	.	.	.	.	.	.	.	.	.	.	.	.	.	.	.	.
macaqueexon5	.	.	.	.	.	G	.	.	.	C	.	.	.	.	.	.	.	.	.	.	.	.	.	.	.	.	.	.	.	.	.	.	.	.	.	.	.	.	.	.	.	.	.	.	.	.	.	.	.
humanexon5	A	G	C	A	T	A	C	T	T	G	A	G	G	A	A	C	C	A	C	T	G	A	C	A	G	A	G	C	A	A	A	A	T	C	A	T	G	C	T	G	A	C	T	G	C	T	T	A	G
oranexon5	.	.	.	.	.	.	.	.	.	.	.	.	.	.	.	.	.	.	.	.	.	.	.	.	.	.	.	.	.	.	.	.	.	.	.	.	.	.	.	.	.	.	.	.	.	.	.	.	.
gorillaexon5	.	.	.	.	.	.	.	.	.	.	.	.	.	.	.	.	.	.	.	.	.	.	.	.	.	.	.	.	.	.	.	.	.	.	.	.	.	.	.	.	.	.	.	.	.	.	.	.	.
chimpexon5	.	.	.	.	.	.	.	.	.	.	.	.	.	.	.	.	.	.	.	.	.	.	.	.	.	.	.	.	.	.	.	.	.	.	.	.	.	.	.	.	.	.	.	.	.	.	.	.	.
macaqueexon5	.	.	.	.	.	.	.	.	.	.	.	.	.	.	.	.	.	.	.	.	.	.	.	.	.	.	T	.	.	.	.	.	G	.	.	.	.	.	.	.	.	T	.	.	.	.	.	.	.
humanexon5	T	A	A	A	T	C	C	A	G	T	G	C	C	A	G	C	A	T	T	G	G	T	G	A	C	A	T	G	G	A	A	A	A	G	G	A	G	C	C	A	G	G	A	A	T	T	C	C	C
oranexon5	.	.	.	.	.	.	.	.	.	.	.	.	.	.	.	.	.	.	.	.	.	.	.	.	.	.	.	.	.	.	.	.	.	.	.	.	.	.	.	.	.	.	.	.	.	.	.	.	.
gorillaexon5	.	.	.	.	.	.	.	.	.	.	.	.	.	.	.	.	.	.	.	.	.	.	.	.	.	.	.	.	.	.	.	.	.	.	.	.	.	.	.	.	.	.	.	.	.	.	.	.	.
chimpexon5	.	.	.	.	.	.	.	.	.	.	.	.	.	.	.	.	.	.	.	.	.	.	.	.	.	.	.	.	.	.	.	.	.	.	.	.	.	.	.	.	.	.	.	.	.	.	.	.	.
macaqueexon5	.	.	.	.	.	.	.	.	.	.	.	.	.	.	.	.	.	.	.	.	.	.	.	.	.	.	.	.	.	.	.	.	.	.	.	.	.	.	.	.	.	.	.	.	.	.	.	.	.
humanexon5	C	A
oranexon5	.	.
gorillaexon5	.	.
chimpexon5	.	.
macaqueexon5	.	.
[truncated: 31 more columns]

## Sheet: exon6
Domain: Data
humanexon6	C	T	G	T	G	C	G	G	T	C	A	G	A	G	A	A	G	A	A	A	C	G	C	C	T	T	A	G	G	A	A	G	C	C	A	A	G	C	A	A	G	T	G	G	C	T	T	T	T
chimexon6	.	.	.	.	.	.	.	.	.	.	.	.	.	.	.	.	.	.	.	.	.	.	.	.	.	.	.	.	.	.	.	.	.	.	.	.	.	.	.	.	.	.	.	.	.	.	.	.	.
gorillaexon6	.	.	.	.	.	.	.	.	.	.	.	.	.	.	.	.	.	.	.	.	.	.	.	.	.	.	.	.	.	.	.	.	.	.	.	.	.	.	.	.	.	.	.	.	.	.	.	.	.
macacoexon6	.	.	.	.	.	.	.	.	.	.	.	.	.	.	.	.	.	.	.	.	.	.	.	.	.	.	.	.	.	.	.	.	.	.	.	.	.	.	.	.	.	.	.	.	.	.	.	.	.
orangutanexon6	.	.	.	.	.	.	.	.	.	.	.	.	.	.	.	.	.	.	.	.	.	.	.	.	.	-	.	.	.	.	.	.	.	.	.	.	.	.	.	.	.	.	.	.	.	.	.	.	.
humanexon6	G	C	T	C	C	T	A	A	G	A	A	A	A	A	A	C	A	A	A	A	G	A	A	G	G	T	A	C	A	G	G	A	G	C	A	G	G	T	G	C	A	C	A	A	G
chimexon6	.	.	.	.	.	.	.	.	.	.	.	.	.	.	.	.	.	.	.	.	.	.	.	.	.	.	.	.	.	.	.	.	.	.	.	.	.	.	.	.	.	.	.	.	.
gorillaexon6	.	.	.	.	.	.	.	.	.	.	.	.	.	.	.	.	.	.	.	.	.	.	.	.	.	.	.	.	.	.	.	.	.	.	.	.	.	.	.	.	.	.	.	.	.
macacoexon6	.	.	.	.	.	.	.	.	.	.	.	.	.	.	.	.	.	.	.	.	.	.	.	.	.	.	.	.	.	.	.	.	.	.	.	.	.	.	.	.	.	.	.	.	.
orangutanexon6	.	.	.	.	.	.	.	.	.	.	.	.	.	.	.	.	.	.	.	.	.	.	.	.	.	.	.	.	.	.	.	.	.	.	.	.	.	.	.	.	.	.	.	.	.
[truncated: 31 more columns]

## Sheet: exon7
Domain: Data
humanexon7	G	T	A	A	G	T	T	C	C	C	G	C	T	G	T	G	A	A	G	A	G	G	A	A	A	G	C	C	T	T	C	T	A	G	C	C	C	G	A	G	G	T	C	G	A	T	C	T	A
chimpexon7	.	.	.	.	.	.	.	.	.	.	.	.	.	.	.	.	.	.	.	.	.	.	.	.	.	.	.	.	.	.	.	.	.	.	.	.	.	.	.	.	.	.	.	.	.	.	.	.	.
gorillaexon7	.	.	.	.	.	.	.	.	.	.	.	.	.	.	.	.	.	.	.	.	.	.	.	.	.	.	.	.	.	.	.	.	.	.	.	.	.	.	.	.	.	.	.	.	.	.	.	.	.
macacoexon7	.	.	.	.	.	.	.	.	.	.	.	.	.	.	.	.	.	.	.	.	.	.	.	.	.	.	.	.	.	.	.	.	.	.	.	.	.	.	.	.	.	.	.	.	.	.	.	.	.
orangutanexon7	.	.	.	.	.	.	.	.	.	.	.	.	.	.	.	.	.	.	.	.	.	.	.	.	.	.	.	.	.	.	.	.	.	.	.	.	.	.	.	.	.	.	.	.	.	.	.	.	.
humanexon7	T	T	T	G	A	T	T	T	C	A	A	C	C	A	A	A	G	A	A	G	A	G	C	C	T	C	C	A	G	T	T	C	T	T	G	A	A	A	G	G	G	A	G	G	C	T	C	C	G
chimpexon7	.	.	.	.	.	.	.	.	.	.	.	.	.	.	.	.	.	.	.	.	.	.	.	.	.	.	.	.	.	.	.	.	.	.	.	.	.	.	.	.	.	.	.	.	.	.	.	.	.
gorillaexon7	.	.	.	.	.	.	.	.	.	.	.	.	.	.	.	.	.	.	.	.	.	.	.	.	.	.	.	.	.	.	.	.	.	.	.	.	.	.	.	.	.	.	.	.	.	.	.	.	.
macacoexon7	.	.	.	.	.	.	.	.	.	.	.	.	.	.	.	.	.	.	.	.	.	.	.	.	.	.	.	.	.	.	.	.	.	.	.	.	.	.	.	.	.	.	.	.	.	.	.	.	.
orangutanexon7	.	.	.	.	.	.	.	.	.	.	.	.	.	.	.	.	.	.	.	.	.	.	.	.	.	.	.	.	.	.	.	.	.	.	.	.	.	.	.	.	.	.	.	.	.	.	.	.	A
humanexon7	T	T	G	G	A	G	G	T	G	G	A	C	A	T	G	C	T	G	A	G	T	T	G	C	C	G	C	A	G	C	T	G	A	C	C	T	T	G	T	C	T	G	T	G	C	C	T	G	T
chimpexon7	.	.	.	.	.	.	.	.	.	.	.	.	.	.	.	.	.	.	.	.	.	.	.	.	.	.	.	.	.	.	.	.	.	.	.	.	.	.	.	.	.	.	.	.	.	.	.	.	.
gorillaexon7	.	.	.	.	.	.	.	.	.	.	.	.	.	.	.	.	.	.	.	.	.	.	.	.	.	.	.	.	.	.	.	.	.	.	.	.	.	.	.	.	.	.	.	.	.	.	.	.	.
macacoexon7	.	.	.	.	.	.	.	.	.	.	.	.	.	.	.	.	.	.	.	.	.	.	.	.	.	.	.	.	.	.	.	.	.	.	.	.	.	.	.	.	.	.	.	.	.	.	.	.	.
orangutanexon7	.	.	.	.	.	.	.	.	.	.	.	.	.	.	.	.	.	.	.	.	.	.	.	.	.	.	.	.	.	.	.	.	.	.	.	.	.	.	.	.	.	.	.	.	.	.	.	.	.
humanexon7	G	A	G	T	C	T	G	A	G	G	A	A	T	T	G	C	T	A	G	T	T	A	A	A	A	C	G	C	C	A
chimpexon7	.	.	.	.	.	.	.	.	.	.	.	.	.	.	.	.	.	.	.	.	.	.	.	.	.	.	.	.	.	.
gorillaexon7	.	.	.	.	.	.	.	.	.	.	.	.	.	.	.	.	.	.	.	.	.	.	.	.	.	.	.	.	.	.
macacoexon7	.	.	.	.	.	.	.	.	.	.	.	.	.	.	.	.	.	.	.	.	.	.	.	.	.	.	.	.	.	.
orangutanexon7	.	.	.	.	.	.	.	.	.	.	.	.	.	.	.	.	.	.	.	.	.	.	.	.	.	.	.	.	.	.
[truncated: 31 more columns]

## Sheet: exon10
Domain: Data
humanexon10	G	G	C	A	C	T	A	C	C	A	A	G	A	T	A	T	T	T	G	A	C	A	A	G	C	C	A	A	G	G	A	A	G	C	G	A	A	A	A	C	G	A	C	A	G	A	G	G	C
chimpexon10	.	.	.	.	.	.	.	.	.	.	.	.	.	.	.	.	.	.	.	.	.	.	.	.	.	.	.	.	.	.	.	.	.	.	.	.	.	.	.	.	.	.	.	.	.	.	.	.	.
gorillaexon10	.	.	.	.	.	.	.	.	.	.	.	.	.	.	.	.	.	.	.	.	.	.	.	A	.	.	.	.	.	.	.	.	.	.	.	.	.	.	.	.	.	.	.	.	.	.	.	.	.
macacoexon10	.	.	.	.	.	.	T	.	.	.	.	.	.	.	.	.	.	.	.	.	.	.	G	A	.	.	.	.	.	.	.	.	.	.	.	.	.	.	.	.	.	.	.	.	.	.	.	.	.
orangutanexon10	.	.	.	.	.	.	.	.	.	.	.	.	.	.	.	.	.	.	.	.	.	.	.	A	.	.	.	.	.	.	.	.	.	.	.	.	.	.	.	.	.	.	.	.	.	.	.	A	.
humanexon10	G	A	A	A	A	A	T	G	A	T	G	A	C	T	C	G	T	C	A	A	A	A	G	A	G	A	T	T	C	C	A	G	G	C	T	C	A	G	A	G
chimpexon10	.	.	.	.	.	.	.	.	.	.	.	.	.	.	.	.	.	.	.	.	.	.	.	.	.	.	.	.	.	.	.	.	.	.	.	.	.	.	.	.
gorillaexon10	.	.	.	.	.	.	.	.	.	.	.	.	.	.	.	.	.	.	.	.	.	.	.	.	.	.	.	.	.	.	.	.	.	.	.	.	.	.	.	.
macacoexon10	.	.	.	.	.	.	.	.	.	.	.	.	.	.	.	.	.	.	.	.	.	.	.	.	.	.	.	.	.	.	.	A	.	.	.	T	.	.	.	.
orangutanexon10	.	.	.	.	.	.	.	.	.	.	.	.	.	.	.	.	.	.	.	.	.	.	.	.	.	.	.	.	.	.	.	.	.	.	.	.	.	.	.	.
[truncated: 31 more columns]

[truncated: 13 more sheets: exon12, exon13, exon14, exon15, exon16, exon17, exon18, exon19, exon20, exon21, exon22, exon23, Sup Table 7]
